# Supplementary material for: Molecular Link in Flavonoid and Amino Acid Biosynthesis Contributes to the Flavor of Changqing Tea in Different Seasons
Source: Foods. 2022 Jul 31;11(15):2289. doi: 10.3390/foods11152289 (PMC9368528; doi:10.3390/foods11152289)
Supplement: Supplementary file 1 [file foods-11-02289-s001.zip › Table S2.xlsx]

## Sheet: L vs XL
Table S2 The differential metabolites of Changqing tea in different seasons.
Formula	Compounds	Class I	CAS	L1	L2	L3	XL1	XL2	XL3	VIP	Fold_Change	Log2FC	Type
C5H12N2O2	L-Ornithine	Amino acids and derivatives	70-26-8	19497	49570	56255	19956	16007	9126.3	1.24262	0.359788	-1.47478	down
C4H7NO4	L-Aspartic Acid	Amino acids and derivatives	56-84-8	12948000	12843000	9985100	5290300	3594900	4494900	1.57774	0.373995	-1.41891	down
C5H9NO4	L-threo-3-Methylaspartate	Amino acids and derivatives	6061-13-8	3094800	4445200	3645200	1610000	1590000	1671500	1.58588	0.435531	-1.19915	down
C6H9N3O2	L-Histidine	Amino acids and derivatives	71-00-1	2990700	4233600	3084600	1165800	716590	808090	1.57932	0.260986	-1.93795	down
C5H9NO5	4-Hydroxy-L-glutamic acid	Amino acids and derivatives	3913-68-6	76893	92992	75749	52452	34266	27543	1.45107	0.465168	-1.10418	down
C8H16N2O3	N6-Acetyl-L-lysine	Amino acids and derivatives	692-04-6	161710	137760	114330	393250	394710	258210	1.54737	2.5282	1.33811	up
C7H16N4O2	H-HomoArg-OH	Amino acids and derivatives	156-86-5	1091900	1640500	1267200	724890	595620	413890	1.46179	0.433643	-1.20542	down
C11H19N3O6S	S-(Methyl)glutathione	Amino acids and derivatives	2922-56-7	535390	559710	549880	202210	216300	211710	1.63487	0.383117	-1.38414	down
C17H14O6	3-O-Acetylpinobanksin	Flavonoids	52117-69-8	115990	101730	92910	1572.9	2932.1	2317.5	1.62795	0.0219634	-5.50875	down
C26H30O11	Phellamurin	Flavonoids	52589-11-4	17098	16648	14956	28141	111020	85727	1.39648	4.61763	2.20715	up
C6H10O4	2,2-Dimethylsuccinic acid	Phenolic acids	-	205130	302310	183130	105760	81251	81938	1.52763	0.389459	-1.36046	down
C9H10O3	3-(4-Hydroxyphenyl)-propionic acid	Phenolic acids	501-97-3	30626	38256	56412	117830	111110	58480	1.35792	2.29396	1.19784	up
C14H18O10	1-O-(3,4-Dihydroxy-5-methoxy-benzoyl)-glucoside	Phenolic acids	-	409090	609160	498650	1303400	1838000	1837800	1.57876	3.28248	1.71479	up
C24H22O12	Sinapoyl-p-coumaroyltartaric acid	Phenolic acids	-	38149	121540	95642	32577	28082	54399	1.11136	0.450623	-1.15001	down
C5H5N5O	Guanine	Nucleotides and derivatives	73-40-5	109950	488370	199280	1050300	377890	534780	1.12435	2.4611	1.2993	up
C10H14N5O7P	Adenosine 5'-monophosphate	Nucleotides and derivatives	61-19-8	980330	1436400	1793400	3089300	3006200	3166400	1.49912	2.19991	1.13744	up
C10H14N5O7P	3'-Adenylic Acid*	Nucleotides and derivatives	84-21-9	21738	25759	33771	55255	55151	61921	1.53894	2.12048	1.08439	up
C20H19O10+	Cyanidin-3-O-arabinoside	Flavonoids	27214-72-8	52279	86966	71414	158240	195310	159290	1.5466	2.43446	1.2836	up
C21H21O10+	Pelargonidin-3-O-glucoside	Flavonoids	47684-27-5	2187800	3825300	3754300	9616600	6740900	3779300	1.20335	2.06163	1.04379	up
C27H31O16+	Cyanidin-3,5-O-diglucoside (Cyanin)*	Flavonoids	2611-67-8	5514700	4024500	5066800	9275400	11170000	9650700	1.57046	2.06053	1.04302	up
C17H14O5	Apigenin-7,4'-dimethyl ether	Flavonoids	5128-44-9	14807	11823	13171	7029.2	6232.9	5344.1	1.57475	0.467481	-1.09702	down
C39H32O15	Astragalin;2'',6''-Bis-O-(4-hydroxy-E-cinnamoyl)	Flavonoids	94474-74-5	12105000	11667000	11027000	21561000	25895000	22398000	1.61727	2.00736	1.0053	up
C21H20O10	Kaempferol-3-O-rhamnoside (Afzelin)(Kaempferin)	Flavonoids	482-39-3	1231800	771890	663610	1113100	2846000	2630700	1.2631	2.47059	1.30485	up
C22H22O11	8-Methoxykaempferol-7-O-rhamnoside	Flavonoids	-	131200	137940	157760	195300	583580	397020	1.34163	2.75451	1.4618	up
C24H22O16	"Myricetin-3-O-(6""-malony)glucoside"	Flavonoids	-	205600	226240	102410	476420	236790	387970	1.22359	2.06117	1.04346	up
C27H22O15	Quercetin-3-O-(2''-Galloyl-Alpha-L-Arabinoside)	Flavonoids	-	1965.2	2798.6	3003	5386.6	20318	12806	1.43534	4.95836	2.30986	up
C21H24O7	(+)-Medioresinol	Lignans and Coumarins	40957-99-1	17611	12584	18464	5321.6	9561.5	6291.5	1.45704	0.435163	-1.20037	down
C26H34O11	Lariciresinol-4'-O-glucoside	Lignans and Coumarins	143663-00-7	11686	14924	13692	9	19805	9	1.08196	0.491861	-1.02368	down
C10H14O2	Rhododendrol	Others	501-96-2	219930	188810	323170	625410	338830	589380	1.3354	2.12269	1.0859	up
C6H8O6	D-Glucurono-6,3-lactone	Others	32449-92-6	996090	771170	920600	344460	25249	580820	1.09121	0.353638	-1.49966	down
C20H26O7	4,7,9,9'-Tetrahydroxy-3,3'-dimethoxy-8-O-4'-neolignan	Others	-	2351600	2311700	2803800	5687200	5514800	5943400	1.61344	2.29613	1.1992	up
C23H46NO7P	LysoPE 18:1(2n isomer)*	Lipids	-	441770	564850	417210	1182200	862750	934100	1.54231	2.09228	1.06508	up
C20H16O9	Theaflagallin	Tannins	102208-15-1	10280	6490.1	7337.5	29191	43542	8509.2	1.19776	3.36998	1.75274	up
C30H26O14	3,3',4',5,5',7-Hexahydroxyflavan(4→8)-3,3',4',5,5',7-hexahydroxyflavan;(2R,2'R,3S,3'R,4S)-form	Flavonoids	68964-95-4	4424400	3806800	4267300	8497800	9831100	9271800	1.61798	2.20832	1.14295	up
C44H34O20	3,3',4',5,7-Pentahydroxyflavan(4→8)-3,3',4',5,7-pentahydroxyflavan;(2R,2'R,3R,3'R,4R)-form,3,3'-Bis-O-(3,4,5-trihydroxybenzoyl)	Flavonoids	79907-44-1	292770	313930	304160	697760	611420	528460	1.6006	2.01748	1.01255	up
C4H8O4	D-(-)-Threose	Others	95-43-2	9	9	9	5899.6	9	7283.1	1.12949	488.581	8.93246	up
C5H12O5	Xylitol	Others	87-99-0	46668	40030	40210	96400	87727	81633	1.61274	2.09412	1.06634	up
C5H12O5	D-Arabitol	Others	488-82-4	70514	59400	71211	144970	160850	141600	1.6152	2.22459	1.15354	up
C9H19NO4	Pantothenol	Others	16485-10-2	239730	123970	25310	8513.4	5140.7	5450.7	1.45404	0.0491113	-4.3478	down
C12H21O11Na	Turanose	Others	547-25-1	3250400	2983500	2230600	1153800	1435200	1639100	1.50177	0.49951	-1.00142	down
C18H32O16	Panose*	Others	33401-87-5	45687	36851	46143	107280	184690	133830	1.57469	3.30896	1.72638	up
C18H32O16	D-(+)-Melezitose*	Others	597-12-6	36148	22033	41515	66736	62620	70858	1.43449	2.00825	1.00594	up
C5H10O3	3-Hydroxy-3-methyl butyric acid	Organic acids	625-08-1	1109400	639090	1164300	466680	524350	401490	1.40853	0.478071	-1.0647	down
C6H6O4	Trans,trans-Muconic acid	Organic acids	3588-17-8	2134300	1670300	845540	195530	199880	246850	1.56952	0.138116	-2.85604	down
C5H11N3O2	4-Guanidinobutyric acid	Organic acids	463-00-3	6631600	18620000	12417000	2664000	2783000	2032800	1.5077	0.198569	-2.33229	down
C7H12O5	2-Isopropylmalate	Organic acids	-	1981400	4161400	2760000	15549000	10597000	10585000	1.55049	4.12578	2.04467	up
C29H24O12	Theaflavin	Tannins	4670-5-7	108400	92005	102720	374280	574970	146680	1.36299	3.61544	1.85417	up
C36H28O16	Theaflavin-3-gallate*	Tannins	30462-34-1	19532	25139	20457	68550	101340	17248	1.03212	2.87339	1.52275	up
C43H32O20	Theaflavin 3,3'-Digallate	Tannins	30462-35-2	11656	12009	15201	78988	105690	11650	1.14005	5.05141	2.33669	up

## Sheet: L vsQL
Table S2 The differential metabolites of Changqing tea in different seasons.
Index	Formula	Compounds	Class	CAS	L1	L2	L3	QL1	QL2	QL3	VIP	Fold_Change	Log2FC	Type
mws0574	C4H8O3	2-Hydroxyisobutyric acid	Organic acids	594-61-6	34711	37982	43080	87296	132010	70461	1.41181	2.50289	1.32359	up
pme0048	C2H7NO2S	2-Aminoethanesulfinic acid	Organic acids	300-84-5	21501	13228	14629	7652	7698	6009	1.42758	0.432736	-1.20844	down
pme0120	C5H11NO2	5-Aminovaleric acid	Amino acids and derivatives	660-88-8	42398	43475	45269	17890	22336	20358	1.51716	0.461973	-1.11412	down
mws0147	C5H10O3	3-Hydroxy-3-methyl butyric acid	Organic acids	625-08-1	1109400	639090	1164300	127300	246930	182810	1.46479	0.191239	-2.38655	down
pmp001287	C8H9N	N-Benzylmethylene isomethylamine	Alkaloids	-	3889300	3345900	4589800	1649800	1744400	1935400	1.4915	0.450706	-1.14974	down
pma0134	C4H8O4	D-(-)-Threose	Others	95-43-2	9	9	9	7917.5	46741	43402	1.5241	3631.87	11.8265	up
mws0216	C5H9NO3	Trans-4-Hydroxy-L-proline	Amino acids and derivatives	51-35-4	348370	267380	263800	1506800	550620	971430	1.36197	3.44364	1.78393	up
pmp001198	C6H13NO2	6-Deoxyfagomine*	Alkaloids	197449-09-5	1364000	589230	1590600	637530	440310	652780	1.07686	0.488347	-1.03402	down
pme0274	C6H13NO2	6-Aminocaproic acid	Organic acids	60-32-2	2793000	1549300	2345700	880980	769540	1022800	1.41764	0.399719	-1.32294	down
pma3649	C5H9NO3	5-Aminolevulinate	Alkaloids	106-60-5	10729000	5443200	8598400	3610800	3076200	4165600	1.35466	0.438124	-1.19059	down
mws0972	C6H12O3	6-Hydroxyhexanoic acid	Organic acids	1191-25-9	19222	9245.5	12046	63671	72484	49609	1.46873	4.58524	2.197	up
pme1173	C5H4N4O	Allopurinol	Nucleotides and derivatives	315-30-0	173910	166850	144970	21503	33714	81809	1.34559	0.282103	-1.8257	down
pme3207	C6H6O4	Trans,trans-Muconic acid	Organic acids	3588-17-8	2134300	1670300	845540	268820	171690	500710	1.37283	0.202407	-2.30467	down
mws0567	C5H11N3O2	4-Guanidinobutyric acid	Organic acids	463-00-3	6631600	18620000	12417000	8843400	3379000	5533000	1.03	0.471358	-1.0851	down
pme2380	C5H6O5	α-Ketoglutaric acid	Organic acids	328-50-7	160650	80526	115830	46569	52224	50149	1.39071	0.417197	-1.2612	down
Wmzn000227	C6H10O4	2,2-Dimethylsuccinic acid	Phenolic acids	-	205130	302310	183130	34131	39945	83440	1.42434	0.228096	-2.13229	down
Zmzn000113	C5H9NO4	L-threo-3-Methylaspartate	Amino acids and derivatives	6061-13-8	3094800	4445200	3645200	1670800	1439700	2455000	1.35662	0.497577	-1.00701	down
mws0458	C8H8O3	Vanillin	Phenolic acids	121-33-5	41099	42310	60844	208360	112890	106020	1.39221	2.96195	1.56655	up
pme0513	C5H12O5	Xylitol	Others	87-99-0	46668	40030	40210	71698	87562	153290	1.34925	2.46281	1.3003	up
mws0254	C6H9N3O2	L-Histidine	Amino acids and derivatives	71-00-1	2990700	4233600	3084600	725890	585750	684120	1.52061	0.193596	-2.36888	down
pme2758	C5H9NO5	4-Hydroxy-L-glutamic acid	Amino acids and derivatives	3913-68-6	76893	92992	75749	51314	38406	33094	1.42377	0.499988	-1.00004	down
Lmbp000123	C6H13NO2S	L-Homomethionine	Amino acids and derivatives	25148-30-5	1149900	771850	914310	280280	383970	92839	1.31664	0.266951	-1.90535	down
pme0021	C9H11NO2	L-Phenylalanine	Amino acids and derivatives	63-91-2	8872900	8217600	10353000	3475500	3743400	3928900	1.51832	0.406209	-1.29971	down
pmc0274	C6H6N4S	6-Methylmercaptopurine	Nucleotides and derivatives	50-66-8	9785400	8979800	11476000	4242200	4364700	4984500	1.50478	0.449433	-1.15382	down
Hmtp000776	C8H9NO3	4,5,6-Trihydroxy-2-cyclohexen-1-ylideneacetonitrile	Alkaloids	-	170620	146420	206780	66014	78339	83208	1.47836	0.434426	-1.20282	down
pme1383	C8H11NO3	Pyridoxine	Others	65-23-6	464540	534260	422450	1455000	941710	734430	1.34445	2.20309	1.13953	up
pme0181	C7H11N3O2	1-Methylhistidine	Amino acids and derivatives	368-16-1	523980	375800	433080	1468600	1210800	1245200	1.50567	2.9445	1.55802	up
Hmfn000531	C6H8O6	L-Ascorbic acid	Others	50-81-7	9409800	10262000	8328800	6178200	2464900	1754100	1.27873	0.371321	-1.42926	down
mws4175	C6H8O6	D-Glucurono-6,3-lactone	Others	32449-92-6	996090	771170	920600	603900	285490	148900	1.23618	0.386289	-1.37225	down
pmb3101	C7H12O5	2-Isopropylmalate	Organic acids	-	1981400	4161400	2760000	10445000	7838700	9302200	1.43645	3.09856	1.6316	up
pme3388	C7H16N4O2	H-HomoArg-OH	Amino acids and derivatives	156-86-5	1091900	1640500	1267200	783420	359440	425990	1.35341	0.392252	-1.35015	down
pme0278	C7H14N2O4	2,6-Diaminooimelic acid	Amino acids and derivatives	583-93-7	6634000	7295400	6306700	3031800	2081700	2648200	1.49637	0.383557	-1.38249	down
pmb2497	C9H10O5	4-Hydroxy-3-methoxymandelate	Phenolic acids	1955-10-7	183760	179980	248210	75044	102260	45862	1.38384	0.36468	-1.4553	down
pme1261	C9H19NO4	Pantothenol	Others	16485-10-2	239730	123970	25310	2037.5	5623.1	6538.4	1.38204	0.0365003	-4.77595	down
pme3443	C11H12O4	Sinapinaldehyde	Phenolic acids	4206-58-0	5018.1	3896.4	6534	17858	17490	15224	1.48965	3.27359	1.71087	up
pme2563	C8H14N2O5S	γ-Glu-Cys	Amino acids and derivatives	636-58-8	28440	14845	30817	10057	15918	9615.7	1.2101	0.480293	-1.05801	down
mws1060	C10H12N4O5	9-(Arabinofuranosyl)hypoxanthine	Nucleotides and derivatives	7013-16-3	352960	370160	294710	53430	73688	137960	1.42825	0.260434	-1.94101	down
mws0383	C17H32O2	Cis-10-Heptadecenoic Acid	Lipids	29743-97-3	257940	266710	254320	791180	892140	300900	1.18756	2.54724	1.34893	up
Lmhn002926	C13H12O7	p-coumaroylmalic acid	Phenolic acids	-	34593	9	9	265190	17430	9655	1.04905	8.44457	3.07802	up
mws0668	C10H12N4O6	Xanthosine	Nucleotides and derivatives	146-80-5	4239300	3793200	3379500	1112300	941610	1471400	1.49691	0.308913	-1.69473	down
mws1094	C15H12O6	Dihydrokaempferol	Flavonoids	480-20-6	258410	311540	274880	112510	134360	164570	1.45818	0.487009	-1.03798	down
pme3163	C7H15O10P	D-Sedoheptuiose 7-phosphate	Others	2646-35-7	1302100	944780	1725000	618940	835820	409920	1.26032	0.46947	-1.09089	down
pme1373	C9H14N3O7P	2'-Deoxycytidine-5'-monophosphate	Nucleotides and derivatives	1032-65-1	33729	32762	34592	17686	16696	8492.5	1.36616	0.424151	-1.23735	down
pme1086	C10H17N3O6S	Glutathione reduced form	Amino acids and derivatives	70-18-8	4167700	3468100	4356300	1339500	1423400	1214700	1.52333	0.331685	-1.59211	down
pmn001606	C20H38O2	Eicosenoic acid	Lipids	26764-41-0	347600	371200	613610	2298000	2383900	699280	1.27382	4.03868	2.01388	up
mws1174	C17H14O6	3-O-Acetylpinobanksin	Flavonoids	52117-69-8	115990	101730	92910	1737.3	9	1491.2	1.32895	0.0104224	-6.58417	down
pmb2871	C13H16O9	2,5-Dihydroxy benzoic acid O-hexside	Phenolic acids	-	2223800	981400	1265800	3702400	3404600	4252100	1.36937	2.54062	1.34518	up
pmn001367	C13H16O9	Protocatechuic acid-4-glucoside	Phenolic acids	-	2194300	868790	1064100	3422000	3314000	4213700	1.34287	2.65306	1.40766	up
mws0582	C11H19N3O6S	S-(Methyl)glutathione	Amino acids and derivatives	2922-56-7	535390	559710	549880	128090	168050	102900	1.51026	0.24258	-2.04346	down
Zmhn001102	C14H16O8	5,7-Dihydroxy-1(3H)-isobenzofuran-one-O-glucoside	Others	-	8228200	7330300	9678100	2138700	3246100	3710600	1.45184	0.360405	-1.47231	down
pmb0789	C14H21NO8	Pyridoxine-5'-O-glucoside	Others	-	115970	122970	81117	244520	212730	207230	1.44132	2.07613	1.0539	up
Lmpn007255	C16H12O8	6-Methoxyquercetin	Flavonoids	519-96-0	4180.2	13029	4066.5	35540	19003	19794	1.30379	3.49399	1.80487	up
pmb0801	C14H19NO9	4-Pyridoxic acid-O-glucoside	Others	-	8886.3	9706.9	9020.9	32967	18211	30479	1.4502	2.95708	1.56417	up
Lmtn000940	C14H18O10	1-O-(3,4-Dihydroxy-5-methoxy-benzoyl)-glucoside	Phenolic acids	-	409090	609160	498650	1633300	1662300	1057300	1.45248	2.8696	1.52085	up
mws2108	C16H18O9	Cryptochlorogenic acid	Phenolic acids	905-99-7	8112600	5880800	5575800	10963000	15564000	16623000	1.40616	2.205	1.14078	up
pme1286	C14H20N6O5S	S-(5'-Adenosy)-L-homocysteine	Amino acids and derivatives	979-92-0	1536800	1754200	1708400	660640	926550	830430	1.47679	0.483582	-1.04817	down
Lmcn004772	C20H16O9	Theaflagallin	Tannins	102208-15-1	10280	6490.1	7337.5	55712	51429	19678	1.3996	5.26054	2.39521	up
pmn001415	C24H20O9	Catechin-(7,8-bc)-4β-(3,4-dihydroxyphenyl)-dihydro-2-(3H)-ne	Flavonoids	-	13082	11237	9618	30455	37042	26683	1.49134	2.77514	1.47256	up
pmp000120	C22H22O11	Diosmetin-6-C-glucoside	Flavonoids	-	9	9	14959	42009	11616	21722	1.12482	5.03085	2.3308	up
Lmpn006208	C22H22O11	8-Methoxykaempferol-7-O-rhamnoside	Flavonoids	-	131200	137940	157760	475140	269330	169980	1.14943	2.14207	1.09901	up
HJN104	C21H22O13	Dihydromyricetin-3-O-glucoside	Flavonoids	-	46455	47265	41043	107050	90295	83451	1.49915	2.08363	1.0591	up
mws1589	C18H32O16	Panose*	Others	33401-87-5	45687	36851	46143	64789	137160	106190	1.34465	2.3946	1.25978	up
pme0500	C18H32O16	D-(+)-Melezitose*	Others	597-12-6	36148	22033	41515	73651	68482	74352	1.38625	2.17145	1.11866	up
Lmhp009773	C27H46O9	1-α-Linolenoyl-glycerol-glucoside*	Lipids	-	10567	12795	14652	24202	37890	27822	1.44071	2.36529	1.24201	up
Lmhn003246	C24H22O13	Sinapoylcaffeoyltartaric acid	Phenolic acids	-	24579	44781	21663	64093	73134	98827	1.36775	2.59334	1.37481	up
pmp000531	C26H30O11	Phellamurin	Flavonoids	52589-11-4	17098	16648	14956	34049	40134	60492	1.45066	2.76529	1.46743	up
Li512111	C24H24O13	Isorhamnetin-3-O-(6''-acetylglucoside)	Flavonoids	-	8228.2	5599.2	6697.1	25689	29515	19883	1.49361	3.65841	1.87122	up
pmn001710	C24H26O13	Rosmarinyl Glucoside	Phenolic acids	-	23915	26271	21190	46290	49294	49219	1.51504	2.02874	1.02058	up
pmn001371	C27H34O12	Eucommin A	Lignans and Coumarins	99633-12-2	9	9	9	6135.8	7785.5	9	1.08968	515.937	9.01105	up
mws1293	C29H24O12	Theaflavin	Tannins	4670-5-7	108400	92005	102720	806970	441630	421240	1.4906	5.50875	2.46173	up
pmb0636	C26H28O15	Luteolin-8-C-glucoside-7-O-arabinoside	Flavonoids	-	15093	18941	16093	43125	27672	33097	1.42824	2.07262	1.05145	up
pmb0631	C26H28O15	Luteolin-8-C-glucoside-6-C-arabinoside*	Flavonoids	-	16702	14606	15761	36648	34101	38294	1.52773	2.31666	1.21205	up
Lmfp005436	C27H22O15	Quercetin-3-O-(2''-Galloyl-Alpha-L-Arabinoside)	Flavonoids	-	1965.2	2798.6	3003	6809.9	8484	7861.2	1.49127	2.98129	1.57594	up
Lmsn002815	C27H30O15	Kaempferol-3-O-rutinoside(Nicotiflorin)*	Flavonoids	17650-84-9	7527200	7680200	4693800	10038000	18151000	19370000	1.31018	2.38976	1.25686	up
mws0059	C27H30O16	Quercetin-3-O-rutinoside (Rutin)	Flavonoids	153-18-4	14705000	12452000	10087000	30090000	27487000	35167000	1.47967	2.49017	1.31625	up
pmn001583	C27H30O16	Quercetin-3-O-robinobioside*	Flavonoids	52525-35-6	16028000	15500000	14364000	29739000	39692000	40446000	1.49665	2.39425	1.25957	up
Cmcp001482	C30H26O14	3,3',4',5,5',7-Hexahydroxyflavan(4→8)-3,3',4',5,5',7-hexahydroxyflavan;(2R,2'R,3S,3'R,4S)-form	Flavonoids	68964-95-4	4424400	3806800	4267300	8549200	9054900	9102200	1.52626	2.13676	1.09543	up
Lmpp003662	C30H27O14+	Delphinidin-3-O-(6''-p-Coumaroylglucoside)	Flavonoids	-	492290	437580	301630	840430	1822500	1511400	1.39668	3.38963	1.76113	up
Lmcp004436	C30H27O14+	Cyanidin-3-O-(6''-O-caffeoyl)glucoside*	Flavonoids	-	1887100	1986700	1776000	484670	1379700	831900	1.24057	0.477233	-1.06723	down
Zmcp002924	C27H31O16+	Cyanidin-3-O-(2''-O-glucosyl)glucoside	Flavonoids	38820-68-7	6054700	3919300	6044800	11440000	11052000	11073000	1.43599	2.09535	1.06719	up
Hmjp002999	C28H32O16	Isorhamnetin-3-O-rutinoside (Narcissin)	Flavonoids	604-80-8	347900	343600	246150	778910	639380	989450	1.44755	2.56785	1.36056	up
HJAP120	C28H32O16	Rhamnetin-3-O-Rutinoside	Flavonoids	-	388770	376380	201200	732920	698890	829710	1.37873	2.34027	1.22668	up
Lmmp002463	C28H32O16	Sexangularetin-3-O-glucoside-7-O-rhamnoside	Flavonoids	-	333400	440360	256860	865740	748020	916820	1.44827	2.4554	1.29596	up
Lmpp003815	C31H29O14+	Petunidin-3-(6''-p-Coumaroylglucoside)	Flavonoids	-	364660	368640	229670	687440	783410	906200	1.43858	2.46846	1.30361	up
Lmfn001209	C27H24O18	1,3,6-Tri-O-galloyl-D-glucose	Tannins	18483-17-5	1183100	1426600	1037600	629180	290930	783780	1.23017	0.467165	-1.098	down
pmp001275	C31H61O14N	3-Hydroxypropyl palmitate glc-glucosamine	Alkaloids	-	160590	154370	194440	398680	558910	449060	1.49767	2.76139	1.46539	up
pmp001276	C33H56O14	2,3-Dihydroxypropyl-9,12,15-octadecatrienoate-hexose-hexose	Lipids	-	474090	612590	693070	1209100	1907300	1315100	1.43425	2.48996	1.31612	up
mws1294	C36H28O16	Theaflavin-3-gallate*	Tannins	30462-34-1	19532	25139	20457	151620	65266	79761	1.44721	4.55483	2.1874	up
pmb0660	C36H36O18	Luteolin-6-C-glucoside-7-O-(6''-p-coumaroyl)glucoside	Flavonoids	-	321890	293050	341160	70330	178420	118720	1.35885	0.384343	-1.37954	down
Xmyp004945	C33H40O20	Kaempferol-3-O-(6'''-Rhamnosyl-2'''-Glucosyl-Glucoside) (Camelliaside A)*	Flavonoids	135095-52-2	1421500	1071800	929310	365980	398100	427850	1.49442	0.348252	-1.5218	down
Zmmp003591	C33H41O20+	Delphinidin-3-p-coumaroylrutinoside	Flavonoids	-	1469800	13368000	9417600	41239000	11223000	22754000	1.01196	3.101	1.63273	up
pmn001534	C34H28O22	1,2,3,6-Tetra-O-Galloyl-D-Glucose*	Phenolic acids	79886-50-3	64910	100800	57757	21946	10758	72070	1.02431	0.468857	-1.09278	down
mws1296	C43H32O20	Theaflavin 3,3'-Digallate	Tannins	30462-35-2	11656	12009	15201	84657	92035	39991	1.46138	5.57513	2.47901	up
Lmqp002161	C39H51O25+	Cyanidin 3-O-glucoside-glucoside-glucoside-rhamnoside	Flavonoids	-	369160	373100	342860	130850	205980	141020	1.45763	0.440366	-1.18322	down

## Sheet: XL vs QL
Table S2 The differential metabolites of Changqing tea in different seasons.
Index	Formula	Compounds	Class I	CAS	XL1	XL2	XL3	QL1	QL2	QL3	VIP	Fold_Change	Log2FC	Type
mws0147	C5H10O3	3-Hydroxy-3-methyl butyric acid	Organic acids	625-08-1	466680	524350	401490	127300	246930	182810	1.49929	0.400023	-1.32185	down
mws0025	C6H6O3	Pyrogallol	Phenolic acids	87-66-1	253540	241860	398960	680520	550470	580810	1.47625	2.02581	1.0185	up
mws0216	C5H9NO3	Trans-4-Hydroxy-L-proline	Amino acids and derivatives	51-35-4	518800	466450	383340	1506800	550620	971430	1.25386	2.21312	1.14608	up
pme2527	C5H12N2O2	L-Ornithine	Amino acids and derivatives	70-26-8	19956	16007	9126.3	20373	55854	44595	1.27699	2.67962	1.42203	up
pme1173	C5H4N4O	Allopurinol	Nucleotides and derivatives	315-30-0	54563	145540	164720	21503	33714	81809	1.14086	0.375596	-1.41275	down
pmb0764	C6H9NOS	4-Methyl-5-thiazoleethanol	Others	137-00-8	11455	8733.4	10830	24749	23651	23833	1.60418	2.32871	1.21953	up
mws0567	C5H11N3O2	4-Guanidinobutyric acid	Organic acids	463-00-3	2664000	2783000	2032800	8843400	3379000	5533000	1.32088	2.37378	1.24719	up
pme2380	C5H6O5	α-Ketoglutaric acid	Organic acids	328-50-7	73389	66134	218480	46569	52224	50149	1.12818	0.416036	-1.26522	down
mws2213	C9H8O2	Cinnamic acid	Phenolic acids	140-10-3	73472	66269	80879	24338	40822	35506	1.5159	0.456287	-1.13199	down
mws0458	C8H8O3	Vanillin	Phenolic acids	121-33-5	65600	49706	54513	208360	112890	106020	1.44745	2.51603	1.33115	up
pme2589	C6H8O5	2-Oxoadipic acid	Organic acids	3184-35-8	40822	61943	43785	14436	23952	21412	1.4929	0.408052	-1.29318	down
pme1439	C9H8O3	p-Coumaric acid	Phenolic acids	501-98-4	131690	97269	148330	22638	50882	54618	1.43784	0.339628	-1.55797	down
mws0467	C9H10O3	3-(4-Hydroxyphenyl)-propionic acid	Phenolic acids	501-97-3	117830	111110	58480	35684	39848	57560	1.32253	0.463058	-1.11074	down
pmb1754	C5H15NO4P+	O-Phosphocholine	Alkaloids	107-73-3	1235400	1038200	696690	642750	319520	482900	1.32244	0.486542	-1.03936	down
pme0122	C8H16N2O3	N6-Acetyl-L-lysine	Amino acids and derivatives	692-04-6	393250	394710	258210	110300	104960	107260	1.58756	0.308286	-1.69766	down
pmb2497	C9H10O5	4-Hydroxy-3-methoxymandelate	Phenolic acids	1955-10-7	157120	178320	202090	75044	102260	45862	1.45372	0.415169	-1.26823	down
pme3443	C11H12O4	Sinapinaldehyde	Phenolic acids	4206-58-0	6264.4	6561.7	7447.9	17858	17490	15224	1.61465	2.49443	1.31871	up
mws2105	C14H12O3	Benzyl salicylate	Phenolic acids	118-58-1	21016	22293	15873	11135	5897.9	10701	1.40546	0.468621	-1.09351	down
pmb0962	C10H22N2O4	L-Lysine butyrate	Amino acids and derivatives	80407-71-2	260710	117470	100870	59787	83858	32772	1.26838	0.368264	-1.44119	down
pme0264	C10H14N2O5	Thymidine	Nucleotides and derivatives	50-89-5	721020	2982400	712440	445860	354410	269360	1.25357	0.242225	-2.04558	down
pmb2591	C13H14N2O3	Acetyltryptophan	Amino acids and derivatives	2280-01-5	564990	154360	59075	517600	582600	602730	1.10222	2.18766	1.12939	up
pme1184	C10H13N5O4	Deoxyguanosine	Nucleotides and derivatives	961-07-9	2100300	2706000	2427500	1072000	1420000	1105200	1.55562	0.497277	-1.00788	down
mws1060	C10H12N4O5	9-(Arabinofuranosyl)hypoxanthine	Nucleotides and derivatives	7013-16-3	133290	356820	348480	53430	73688	137960	1.30462	0.3161	-1.66155	down
mws0668	C10H12N4O6	Xanthosine	Nucleotides and derivatives	146-80-5	3172000	5584100	5592800	1112300	941610	1471400	1.55169	0.245685	-2.02512	down
pme3163	C7H15O10P	D-Sedoheptuiose 7-phosphate	Others	2646-35-7	1113800	973490	1842600	618940	835820	409920	1.31423	0.474487	-1.07556	down
pmn001687	C13H12O8	Cis-Coutaric acid	Phenolic acids	67920-37-0	13573	26763	23168	50304	39867	38923	1.40497	2.03285	1.0235	up
pmn001606	C20H38O2	Eicosenoic acid	Lipids	26764-41-0	383180	393630	393280	2298000	2383900	699280	1.40953	4.59895	2.2013	up
pme3174	C9H14N3O8P	Cytidine 5'-monophosphate(Cytidylic acid)	Nucleotides and derivatives	63-37-6	88058	52776	93443	26309	35033	39057	1.45393	0.428548	-1.22247	down
pme3188	C9H13N2O9P	Uridine 5'-monophosphate	Nucleotides and derivatives	58-97-9	207900	125700	174480	84150	63266	69844	1.51897	0.42761	-1.22563	down
Zmhn001102	C14H16O8	5,7-Dihydroxy-1(3H)-isobenzofuran-one-O-glucoside	Others	-	6802200	4220300	9252900	2138700	3246100	3710600	1.32782	0.448593	-1.15652	down
Lmpn007255	C16H12O8	6-Methoxyquercetin	Flavonoids	519-96-0	11109	14251	10668	35540	19003	19794	1.37798	2.06331	1.04496	up
pmb0801	C14H19NO9	4-Pyridoxic acid-O-glucoside	Others	-	14698	11018	5791.6	32967	18211	30479	1.36493	2.59166	1.37388	up
pmb0981	C10H14N5O7P	Adenosine 5'-monophosphate	Nucleotides and derivatives	61-19-8	3089300	3006200	3166400	849360	1574400	1907100	1.40072	0.4676	-1.09665	down
mws0874	C10H14N5O7P	3'-Adenylic Acid*	Nucleotides and derivatives	84-21-9	55255	55151	61921	4743.5	21150	17653	1.39825	0.252697	-1.98452	down
pmb0998	C10H14N5O8P	Guanosine 5'-monophosphate	Nucleotides and derivatives	85-32-5	158420	181700	107780	46012	75155	74991	1.43156	0.43795	-1.19116	down
pmn001695	C16H20O10	Trihydroxycinnamoylquinic acid	Phenolic acids	-	62896	49841	39066	117840	129260	154640	1.56082	2.64646	1.40406	up
Cmjn004337	C18H26O10	Benzyl-(2''-O-xylosyl)glucoside	Phenolic acids	-	158780	171800	204880	321080	367220	385820	1.58091	2.00598	1.0043	up
pme2117	C10H15N5O10P2	Adenosine 5'-Diphosphate	Nucleotides and derivatives	58-64-0	170950	164540	157590	67214	85758	79117	1.60507	0.470692	-1.08714	down
mws1434	C21H20O10	Apigenin-6-C-glucoside (Isovitexin)	Flavonoids	29702-25-8	695550	1118900	1572300	2856400	1634200	2855500	1.30685	2.16907	1.11708	up
pmp000575	C22H22O10	Tilianin(Acacetin-7-O-glucoside)	Flavonoids	4291-60-5	15385	10789	11609	39331	36138	16342	1.31931	2.42996	1.28093	up
Lmhp008763	C21H42NO7P	LysoPE 16:1(2n isomer)*	Lipids	-	43072	50844	39424	18901	21949	22036	1.58863	0.471621	-1.0843	down
pmb0883	C23H48NO7P	LysoPE 18:0	Lipids	69747-55-3	19241	19215	17804	7795.4	8527	8599.2	1.62776	0.442972	-1.17471	down
mad2394	C24H22O12	Sinapoyl-p-coumaroyltartaric acid	Phenolic acids	-	32577	28082	54399	85418	84727	79753	1.4626	2.17193	1.11898	up
Li512111	C24H24O13	Isorhamnetin-3-O-(6''-acetylglucoside)	Flavonoids	-	5093.2	6831.4	11986	25689	29515	19883	1.4807	3.14032	1.65091	up
pmn001710	C24H26O13	Rosmarinyl Glucoside	Phenolic acids	-	18642	29720	23198	46290	49294	49219	1.5338	2.02352	1.01687	up
Lmmn002274	C26H34O11	Isolariciresinol-9'-O-glucoside	Lignans and Coumarins	63358-12-3	26083	12302	27827	52554	48765	41918	1.36412	2.16331	1.11324	up
HJN083	C26H34O11	Lariciresinol-4'-O-glucoside	Lignans and Coumarins	143663-00-7	9	19805	9	18260	11974	24261	1.1488	2.74908	1.45895	up
pmp001079	C27H30O15	Luteolin-7-O-neohesperidoside (Lonicerin)	Flavonoids	25694-72-8	1880700	1697000	1583300	2784700	4221300	5028300	1.49873	2.33178	1.22143	up
Lmsn002815	C27H30O15	Kaempferol-3-O-rutinoside(Nicotiflorin)*	Flavonoids	17650-84-9	5723500	3976400	2123200	10038000	18151000	19370000	1.46792	4.02255	2.00811	up
Lmpp003789	C30H27O13+	Cyanidin-3-O-(6''-O-p-Coumaroyl)glucoside	Flavonoids	-	1803300	1457500	1058900	2307100	3672800	4628900	1.41952	2.45591	1.29626	up
Lmyp004516	C30H26O14	Quercetin-3-O-(6''-trans-p-Coumaroyl)-glucoside	Flavonoids	-	83075	554530	289830	72313	116690	86098	1.05401	0.296626	-1.75328	down
mws0059	C27H30O16	Quercetin-3-O-rutinoside (Rutin)	Flavonoids	153-18-4	8982300	8292500	9540500	30090000	27487000	35167000	1.62307	3.45862	1.7902	up
pmn001583	C27H30O16	Quercetin-3-O-robinobioside*	Flavonoids	52525-35-6	11946000	12135000	13026000	29739000	39692000	40446000	1.60792	2.96109	1.56613	up
Lmpp003662	C30H27O14+	Delphinidin-3-O-(6''-p-Coumaroylglucoside)	Flavonoids	-	340720	267700	284010	840430	1822500	1511400	1.55595	4.67749	2.22573	up
Hmjp002999	C28H32O16	Isorhamnetin-3-O-rutinoside (Narcissin)	Flavonoids	604-80-8	305020	197370	343700	778910	639380	989450	1.51996	2.84573	1.5088	up
HJAP120	C28H32O16	Rhamnetin-3-O-Rutinoside	Flavonoids	-	244360	251260	352340	732920	698890	829710	1.58385	2.66701	1.41522	up
Lmmp002463	C28H32O16	Sexangularetin-3-O-glucoside-7-O-rhamnoside	Flavonoids	-	304930	233800	385180	865740	748020	916820	1.56357	2.73899	1.45364	up
Lmpp003815	C31H29O14+	Petunidin-3-(6''-p-Coumaroylglucoside)	Flavonoids	-	283300	218050	333040	687440	783410	906200	1.57557	2.84885	1.51038	up
pmb2653	C24H42O20	D(+)-Melezitose O-rhamnoside	Others	-	260050	262820	191630	69227	77349	125110	1.50214	0.380246	-1.39499	down
pmb0660	C36H36O18	Luteolin-6-C-glucoside-7-O-(6''-p-coumaroyl)glucoside	Flavonoids	-	179080	304740	306290	70330	178420	118720	1.27825	0.465087	-1.10443	down
Zmmp003451	C42H47O22+	Cyanidin-3-p-coumaroylrutinoside-5-glucoside	Flavonoids	-	36956	17168	23687	13795	13426	10018	1.34527	0.478583	-1.06316	down

## Sheet: N vs XN
Table S2 The differential metabolites of Changqing tea in different seasons.
Index	Formula	Compounds	Class I	CAS	N1	N2	N3	XN1	XN2	XN3	VIP	Fold_Change	Log2FC	Type
pme0048	C2H7NO2S	2-Aminoethanesulfinic acid	Organic acids	300-84-5	13822	10465	12835	5468	6464.6	4941.4	1.44044	0.454555	-1.13747	down
pme3193	C4H7NO3	N-Acetylglycine	Amino acids and derivatives	543-24-8	31301	31268	35095	93682	67559	132710	1.40398	3.00982	1.58968	up
mws0147	C5H10O3	3-Hydroxy-3-methyl butyric acid	Organic acids	625-08-1	802470	400270	405570	257650	304090	207070	1.20643	0.478024	-1.06485	down
pma0134	C4H8O4	D-(-)-Threose	Others	95-43-2	9	4321.3	9	8995.9	6987	45496	1.16709	14.1679	3.82456	up
mws0133	C6H6N2O	Nicotinamide	Others	98-92-0	2271300	1761400	1630400	985320	933530	904440	1.43941	0.498541	-1.00421	down
pmp001086	C6H6O3	5-Hydroxymethylfurfural	Phenolic acids	67-47-0	202670	304760	247160	508880	491430	543420	1.42452	2.04579	1.03266	up
mws0251	C5H6N2O2	Thymine	Nucleotides and derivatives	65-71-4	98935	110540	26644	29698	20454	6123.1	1.11133	0.238334	-2.06895	down
mws0219	C4H7NO4	L-Aspartic Acid	Amino acids and derivatives	56-84-8	7865800	7374400	4927600	2198400	3906300	2916900	1.31403	0.447327	-1.1606	down
mws0889	C4H8O5	Threonate	Others	70753-61-6	5477300	4823400	5050600	1933100	2130400	1730100	1.4861	0.377401	-1.40583	down
pme1173	C5H4N4O	Allopurinol	Nucleotides and derivatives	315-30-0	108430	178780	262690	79572	37122	67333	1.2742	0.334655	-1.57925	down
Hmbn002174	C8H8O2	4-Hydroxyacetophenone	Phenolic acids	99-93-4	9914.8	16911	5852.5	2336	2924	1166.2	1.33414	0.19665	-2.3463	down
pme2268	C7H7NO2	Trigonelline	Alkaloids	535-83-1	53287	96715	53120	26812	50495	21120	1.12682	0.484571	-1.04522	down
mws1078	C7H7NO2	Anthranilic Acid	Phenolic acids	118-92-3	216210	196500	161120	81615	99266	104730	1.42566	0.497728	-1.00657	down
mws0336	C6H6N2O2	Urocanic acid	Organic acids	104-98-3	39030	33976	15648	74405	52077	68503	1.21933	2.19939	1.13711	up
mws0567	C5H11N3O2	4-Guanidinobutyric acid	Organic acids	463-00-3	4788800	3451900	3482000	1005900	1299200	928980	1.46232	0.275882	-1.85788	down
Lmgn000224	C5H6O5	(S)-2-methyl-3-oxosuccinic acid	Organic acids	-	25833	16997	12565	69873	27946	24359	1.01211	2.20558	1.14116	up
pme2380	C5H6O5	α-Ketoglutaric acid	Organic acids	328-50-7	198260	121640	88149	582350	348820	429900	1.36852	3.33556	1.73793	up
Wmzn000227	C6H10O4	2,2-Dimethylsuccinic acid	Phenolic acids	-	129770	123100	145820	26656	45421	40721	1.45028	0.282922	-1.82153	down
Zmzn000113	C5H9NO4	L-threo-3-Methylaspartate	Amino acids and derivatives	6061-13-8	2422200	2236900	2370900	1029700	1017600	1055600	1.50059	0.44138	-1.17991	down
mws0921	C9H10O2	p-Coumaryl alcohol	Phenolic acids	3690-5-9	10887	13127	25398	37955	26800	37896	1.21803	2.07745	1.05481	up
pme0256	C5H4N4O2	Xanthine	Nucleotides and derivatives	69-89-6	9963.9	15447	26592	43718	254610	29778	1.08318	6.30938	2.6575	up
mws0254	C6H9N3O2	L-Histidine	Amino acids and derivatives	71-00-1	1571600	1789300	1588100	347870	434020	363230	1.49332	0.231384	-2.11164	down
pme2758	C5H9NO5	4-Hydroxy-L-glutamic acid	Amino acids and derivatives	3913-68-6	44510	34523	45626	19849	17042	23424	1.42089	0.48384	-1.0474	down
mws0159	C9H8O3	Phenylpyruvic acid	Organic acids	156-06-9	31915	19699	24608	51056	62420	65773	1.4137	2.35167	1.23369	up
Lmrn003000	C9H10O3	2-Hydroxy-3-phenylpropanoic acid	Organic acids	7326-19-4	5803.5	6428.2	6408.8	21518	20911	15752	1.47899	3.12121	1.64211	up
mws0467	C9H10O3	3-(4-Hydroxyphenyl)-propionic acid	Phenolic acids	501-97-3	19931	34044	26396	75670	47336	58862	1.33892	2.26286	1.17814	up
Zmzn000078	C3H7O6P	Dihydroxyacetone phosphate	Others	57-04-5	92611	98748	63832	38532	28240	44252	1.3721	0.435062	-1.20071	down
Xmbp001692	C7H6O5	2,4,6-Trihydroxybenzoic acid	Organic acids	-	6397000	7910600	5893300	2717100	3344600	3923500	1.40058	0.494295	-1.01656	down
pme0253	C8H15NO3	N-Acetyl-L-leucine	Amino acids and derivatives	1188-21-2	43553	32392	33458	14542	19526	13678	1.41559	0.436423	-1.1962	down
MA10039492	C6H6O6	Dehydroascorbic acid	Others	490-83-5	2501800	2279700	2950100	819510	740770	1072400	1.46185	0.340509	-1.55423	down
mws0154	C7H10O5	Shikimic acid	Organic acids	138-59-0	1257800	1234000	941170	2786900	2368500	2098800	1.42625	2.1131	1.07936	up
mws0260	C6H14N4O2	L-Arginine	Amino acids and derivatives	74-79-3	13507000	11079000	12363000	4669700	5465800	5107300	1.48134	0.412536	-1.27741	down
pme1651	C10H9NO2	Indole 3-acetic acid (IAA)	Alkaloids	87-51-4	151370	134110	150360	64030	59942	52988	1.48639	0.406021	-1.30038	down
Hmfn000531	C6H8O6	L-Ascorbic acid	Others	50-81-7	6389300	11271000	5085800	18467	19389	5378500	1.10208	0.238122	-2.07022	down
mws4175	C6H8O6	D-Glucurono-6,3-lactone	Others	32449-92-6	610620	1035400	513980	35348	39131	382460	1.20533	0.211546	-2.24096	down
pme3388	C7H16N4O2	H-HomoArg-OH	Amino acids and derivatives	156-86-5	1059100	620090	745430	72644	39225	84746	1.47014	0.0810911	-3.62431	down
pme0278	C7H14N2O4	2,6-Diaminooimelic acid	Amino acids and derivatives	583-93-7	5600500	5218300	6016900	1894200	2794300	2552500	1.44006	0.430098	-1.21726	down
mws1014	C10H8O5	Fraxetin (7,8-Dihydroxy-6-methoxycoumarin)	Lignans and Coumarins	574-84-5	59078	67936	77964	116190	186220	245780	1.34996	2.67438	1.41921	up
pme3443	C11H12O4	Sinapinaldehyde	Phenolic acids	4206-58-0	9850.9	7151.1	7040.9	35276	20296	28484	1.43071	3.49608	1.80574	up
pmb0128	C13H24O2	δ-Tridecalactone	Lipids	7370-92-5	11446	9335	24531	9111	4154.1	4637.3	1.15038	0.395092	-1.33974	down
Lmrj001698	C9H18N2O4	L-Seryl-L-Isoleucine	Amino acids and derivatives	91086-51-0	61120	65052	63285	28012	25603	36168	1.45182	0.473896	-1.07736	down
pme1228	C11H12N2O3	5-Hydroxy-L-tryptophan	Amino acids and derivatives	56-69-9	201340	122160	122220	285470	494520	211130	1.19241	2.22364	1.15292	up
mws2608	C8H15NO6	N-Acetyl-D-galactosamine	Others	1811-31-0	39642	48864	38483	134140	98957	79066	1.40068	2.45819	1.2976	up
pmb0490	C13H18N2O2	p-Coumaroylputrescine	Alkaloids	34136-53-3	86694	104500	124590	304170	197130	255870	1.402	2.39775	1.26168	up
mws1383	C12H10N4O2	Lumichrome	Alkaloids	1086-80-2	100530	88406	71290	38007	32049	26896	1.44538	0.372568	-1.42442	down
mws0976	C9H12N2O6	β-Pseudouridine	Nucleotides and derivatives	1445-07-4	9	9	9	17138	20028	17039	1.50361	2007.59	10.9713	up
Lmtn004049	C15H20O4	Abscisic acid	Organic acids	21293-29-8	729750	921340	793130	272530	326310	250630	1.47365	0.347542	-1.52474	down
pme0230	C10H13N5O4	Adenosine	Nucleotides and derivatives	58-61-7	2252200	2582600	1520300	750150	666290	1260800	1.30859	0.421274	-1.24717	down
mws1060	C10H12N4O5	9-(Arabinofuranosyl)hypoxanthine	Nucleotides and derivatives	7013-16-3	378190	370880	695150	175160	93596	177630	1.348	0.309084	-1.69393	down
pmn001686	C16H32O4	10,16-Dihydroxypalmitic acid	Lipids	3233-90-7	6875	5282.1	7192	15574	15215	27251	1.39422	2.99962	1.58478	up
pmb2657	C10H18N4O6	Argininosuccinic acid	Organic acids	2387-71-5	518650	358030	546670	242270	127280	261430	1.2816	0.443306	-1.17362	down
Lmqp000329	C8H14N3O7P	5-Aminoimidazole ribonucleotide	Nucleotides and derivatives	25635-88-5	16643000	15651000	12657000	5251400	6711900	6913800	1.44701	0.419948	-1.25172	down
pmp001204	C17H14O5	Apigenin-7,4'-dimethyl ether	Flavonoids	5128-44-9	22896	20177	15945	6268.9	7596.4	5849	1.45903	0.334039	-1.58191	down
Lmhn001386	C12H12O9	Vnilloyltartaric acid	Phenolic acids	-	66176	81562	91848	15714	14236	15227	1.49355	0.188563	-2.40688	down
pmp001127	C16H12O6	Chrysoeriol	Flavonoids	491-71-4	43933	27960	20287	14814	12544	9293	1.29388	0.397603	-1.3306	down
Zmhp003514	C16H12O6	6,7,8-Tetrahydroxy-5-methoxyflavone	Flavonoids	-	43781	29362	21932	14774	12848	9894.4	1.33587	0.394598	-1.34154	down
Zmyn005384	C18H36O3	2R-Hydroxyoctadecanoic Acid	Lipids	26633-48-7	4983.7	5956.3	7427.7	13614	13272	10354	1.39383	2.02747	1.01968	up
pme2246	C14H6O8	Ellagic acid	Tannins	476-66-4	876430	875580	568900	229910	282790	152190	1.40783	0.286478	-1.8035	down
Hmdn001963	C14H10O8	Methyl Brevifolincarboxylate	Others	154702-76-8	60327	103300	117710	23946	23338	17202	1.43226	0.229213	-2.12524	down
pme1373	C9H14N3O7P	2'-Deoxycytidine-5'-monophosphate	Nucleotides and derivatives	1032-65-1	29504	29754	30066	9089	11517	23601	1.21804	0.494906	-1.01477	down
pme1086	C10H17N3O6S	Glutathione reduced form	Amino acids and derivatives	70-18-8	2718100	2835300	2723000	651760	462960	2145800	1.17934	0.393954	-1.3439	down
mws1174	C17H14O6	3-O-Acetylpinobanksin	Flavonoids	52117-69-8	754430	384070	282930	18314	14373	5210.2	1.45293	0.0266613	-5.22911	down
Lmdp003808	C16H12O7	Azaleatin (5-O-Methylquercetin)	Flavonoids	529-51-1	100850	113190	46272	25039	30986	18442	1.32564	0.286068	-1.80557	down
mws0032	C15H10O8	Myricetin	Flavonoids	529-44-2	281100	372170	224990	156040	86396	181550	1.23233	0.482757	-1.05063	down
mws0582	C11H19N3O6S	S-(Methyl)glutathione	Amino acids and derivatives	2922-56-7	303830	272060	328420	95829	120150	106440	1.48128	0.356536	-1.48788	down
Zmhn002783	C14H14O9	5-O-Galloylshikimic acid*	Phenolic acids	-	786630	903060	641410	1372200	2395300	1259300	1.29071	2.15641	1.10863	up
pmn001694	C18H34O5	9,10,13-Trihyroxy-11-octadecadienoic acid	Lipids	-	116370	75056	61332	44613	40398	35165	1.30757	0.475459	-1.07261	down
Lmbn004240	C18H34O5	9,10-Dihydroxy-12,13-epoxyoctadecanoic acid	Lipids	-	9	9	9	13399	17785	11714	1.50321	1588.81	10.6337	up
pmb0789	C14H21NO8	Pyridoxine-5'-O-glucoside	Others	-	43735	45455	42486	100340	90999	131520	1.45493	2.45192	1.29391	up
Hmln002806	C16H16O8	5-O-Caffeoylshikimic acid	Phenolic acids	180981-12-8	122980	66783	170310	235620	284740	235850	1.23709	2.10016	1.0705	up
pmn001420	C15H18O9	1-O-[(E)-Caffeoyl]-D-glucose	Phenolic acids	-	1336500	649820	1470500	5282900	3733600	7444800	1.38758	4.76198	2.25156	up
mws0906	C16H22O8	Coniferin	Phenolic acids	531-29-3	1202200	705000	1475900	5526600	3608300	7924900	1.39625	5.04265	2.33418	up
Lmtn000940	C14H18O10	1-O-(3,4-Dihydroxy-5-methoxy-benzoyl)-glucoside	Phenolic acids	-	527240	1095800	967040	2875800	2583200	5542100	1.36308	4.2474	2.08658	up
pmn001695	C16H20O10	Trihydroxycinnamoylquinic acid	Phenolic acids	-	44380	153940	83202	37177	52647	33727	1.02494	0.438868	-1.18814	down
mws0011	C17H24O9	Syringin	Phenolic acids	118-34-3	44088	43995	46346	119890	66498	124060	1.33256	2.30938	1.20751	up
pme1286	C14H20N6O5S	S-(5'-Adenosy)-L-homocysteine	Amino acids and derivatives	979-92-0	1226100	1468100	1400200	628880	445820	690210	1.4308	0.431055	-1.21406	down
Lmzn001582	C18H28O9	5'-Glucosyloxyjasmanic acid	Phenolic acids	-	231130	263580	287430	2778200	2675700	2312400	1.49953	9.92955	3.31173	up
Lmcn004772	C20H16O9	Theaflagallin	Tannins	102208-15-1	11231	12032	39354	50817	73785	57778	1.24433	2.91263	1.54232	up
pmb0681	C20H18O9	Apigenin-8-C-Arabinoside	Flavonoids	-	466770	416990	420610	561520	943870	1237400	1.24828	2.10277	1.07229	up
Hmcn002743	C22H26O8	Lirioresinol A	Lignans and Coumarins	21453-71-4	47722	31805	60226	165220	147060	256390	1.41369	4.06911	2.02471	up
pmn001663	C22H26O8	Syringaresinol	Lignans and Coumarins	21453-69-0	9992.1	6175.3	11551	31523	28384	45869	1.416	3.81609	1.9321	up
pme2117	C10H15N5O10P2	Adenosine 5'-Diphosphate	Nucleotides and derivatives	58-64-0	151330	192530	129080	71538	64545	82325	1.41925	0.461809	-1.11463	down
pme3392	C21H21O10+	Pelargonidin-3-O-glucoside	Flavonoids	47684-27-5	960220	2434800	1383700	4564800	7861000	3888300	1.32172	3.41391	1.77142	up
mws1299	C21H20O11	Luteolin-8-C-glucoside (Orientin)	Flavonoids	28608-75-5	914050	965100	997360	2412200	2384100	3856800	1.43859	3.00819	1.5889	up
pmf0027	C21H21O11+	Cyanidin-3-O-galactoside*	Flavonoids	142506-26-1	3194500	7716000	5590400	11946000	24866000	20324000	1.328	3.4626	1.79186	up
pmb0550	C21H21O11+	Cyanidin-3-O-glucoside (Kuromanin)	Flavonoids	47705-70-4	3111900	7280400	5265900	10796000	26221000	19413000	1.31411	3.60386	1.84954	up
HJN086	C21H22O11	Eriodictyol-3'-O-glucoside*	Flavonoids	-	724870	705050	843180	1947400	2160500	752140	1.05638	2.13807	1.09631	up
Lmhp009034	C21H42NO7P	LysoPE 16:1	Lipids	-	105310	130450	110510	49618	46531	51055	1.48485	0.425113	-1.23408	down
Zmhn001257	C21H24O11	Catechin-5-O-glucoside	Flavonoids	-	589030	616780	279490	242290	170890	176350	1.27015	0.39691	-1.33312	down
pmd0160	C21H44NO7P	LysoPE 16:0(2n isomer)	Lipids	-	286690	339350	426490	183300	167450	166400	1.42412	0.49134	-1.02521	down
Zmjn003358	C23H20O10	(-)-Epicatechin-3-(3''-O-methyl)gallate	Others	-	97262	103780	200930	506890	160910	412170	1.10616	2.68668	1.42582	up
pmp000120	C22H22O11	Diosmetin-6-C-glucoside	Flavonoids	-	11754	9	9	42631	31793	97465	1.1905	14.6015	3.86805	up
HJAP011	C22H22O11	Chrysoeriol-8-C-glucoside (Scoparin)	Flavonoids	301-16-6	6399	11167	9467.2	22484	28850	69516	1.31909	4.47043	2.16041	up
Hmdn001667	C20H16O13	Ellagicacid-4-O-glucoside	Tannins	-	37372	196460	63891	9	29706	9	1.12763	0.0998378	-3.32427	down
pme1398	C21H21O12+	Delphinidin-3-O-glucoside (Mirtillin)	Flavonoids	50986-17-9	1644200	5836700	3051700	9521700	11451000	8762300	1.26407	2.82314	1.4973	up
pmp001280	C23H46NO7P	3-{[(2-Aminoethoxy)(hydroxy)phosphoryl]oxy}-2-hydroxypropyl-9,12-octadecenoate*	Alkaloids	-	577350	676670	606350	288200	241680	324430	1.46249	0.459215	-1.12276	down
mws0289	C23H46NO7P	LysoPE 18:1	Lipids	89576-29-4	581770	668610	608330	294790	247210	322900	1.46871	0.465323	-1.1037	down
Hmyn007168	C22H45O9P	LysoPG(16:0)	Lipids	-	150380	188180	195130	75596	54777	73798	1.45442	0.382565	-1.38622	down
pmp001270	C24H48NO7P	LysoPC 16:1	Lipids	-	415710	452090	453960	216820	201320	240420	1.4847	0.498245	-1.00507	down
mad2394	C24H22O12	Sinapoyl-p-coumaroyltartaric acid	Phenolic acids	-	49449	52642	38589	22094	25296	15999	1.38716	0.45059	-1.15011	down
mws1589	C18H32O16	Panose*	Others	33401-87-5	50981	36472	91340	295570	121740	158260	1.26039	3.2192	1.6867	up
pme0500	C18H32O16	D-(+)-Melezitose*	Others	597-12-6	38298	21239	35628	84558	75628	74664	1.39318	2.46782	1.30324	up
pmp000013	C24H26O12	Eupatilin-3-O-glucoside	Flavonoids	-	33027	27639	36138	6299.2	10374	5495.8	1.44473	0.229009	-2.12652	down
Lmhp009773	C27H46O9	1-α-Linolenoyl-glycerol-glucoside*	Lipids	-	18538	24297	64080	11629	7187.5	15018	1.16203	0.316462	-1.6599	down
pmn001384	C25H24O12	Isochlorogenic acid C	Phenolic acids	57378-72-0	5351300	6780200	3335300	2443100	2383000	2092000	1.31209	0.447287	-1.16073	down
pmn001382	C25H24O12	Isochlorogenic acid A	Phenolic acids	2450-53-5	5400900	8807300	3255400	3845400	2727000	1736900	1.04723	0.475807	-1.07155	down
Lmhn003246	C24H22O13	Sinapoylcaffeoyltartaric acid	Phenolic acids	-	29537	19209	19228	117250	91262	76367	1.45378	4.191	2.06729	up
pmp000531	C26H30O11	Phellamurin	Flavonoids	52589-11-4	5868.5	20264	13310	711420	1165800	526230	1.47354	60.9355	5.92921	up
Lmmn002274	C26H34O11	Isolariciresinol-9'-O-glucoside	Lignans and Coumarins	63358-12-3	11219	23700	31755	70105	67912	92316	1.34637	3.45461	1.78852	up
Lmdp004892	C24H22O14	Kaempferol-3-O-(6''-malonyl)galactoside	Flavonoids	-	22271000	14682000	13600000	7056400	8883600	6650200	1.36759	0.446862	-1.1621	down
pmp001274	C28H48NO7P	2-Hydroxy-5,8,11,14,17-icosapentaenoyloxy]propyl-2-(trimethylammonio)ethyl phosphate	Alkaloids	-	536320	820230	929150	238060	250630	405220	1.34539	0.391088	-1.35443	down
pmp001282	C28H50NO7P	Propyl 2-(trimethylammonio)ethyl phosphate	Others	-	259970	228800	241020	98167	101020	161070	1.3731	0.493645	-1.01845	down
pmn001371	C27H34O12	Eucommin A	Lignans and Coumarins	99633-12-2	9	9	9	31608	17873	17237	1.50112	2471.04	11.2709	up
Lmcn005644	C27H20O13	Theaflagallin;3-Epimer,3-O-(3,4,5-trihydroxybenzoyl)	Tannins	102067-92-5	11784	19231	20165	6336.2	12811	2879.5	1.08935	0.430377	-1.21633	down
pmp000236	C26H28O14	Apigenin-6-C-glucoside-8-xylcoside	Flavonoids	-	227140	155180	191850	527520	591130	366930	1.40713	2.58735	1.37148	up
Lmnp202580	C26H28O14	Apigenin-8-C-(2''-xylosyl)glucoside	Flavonoids	-	1306000	854740	1110100	2476500	2282100	2091200	1.41843	2.0942	1.0664	up
pmb0631	C26H28O15	Luteolin-8-C-glucoside-6-C-arabinoside*	Flavonoids	-	16227	11044	15953	37075	62331	61700	1.43253	3.72723	1.89811	up
Lmfp005436	C27H22O15	Quercetin-3-O-(2''-Galloyl-Alpha-L-Arabinoside)	Flavonoids	-	3853.1	5085.1	3497.9	207100	150440	151490	1.49766	40.9316	5.35514	up
Lmmp003672	C31H28O12	8,8'-Methylenebiscatechin	Flavonoids	81555-08-0	32073	26961	28321	70328	56075	64391	1.46762	2.18412	1.12705	up
Lmyp004052	C30H26O14	Quercetin-3-O-(6''-trans-p-Coumaroyl)-galactoside	Flavonoids	-	8214800	3488900	12894000	16614000	19237000	16015000	1.12902	2.10857	1.07627	up
Lmdp004267	C30H26O14	Quercetin-3-O-(6''-p-Coumaroyl)glucoside	Flavonoids	-	432130	683870	1197800	2105900	2111800	3494800	1.32139	3.33326	1.73693	up
mws4134	C20H32N6O12S2	Oxidized Glutathione	Amino acids and derivatives	121-24-4	4096000	4512200	4480300	1848400	1704500	2011500	1.49212	0.425137	-1.234	down
Lmcp005542	C30H27O15+	Delphinidin-3-O-(6-O-(E)-caffeoyl)-glucoside	Flavonoids	-	14195	9094.2	42128	62735	47906	80610	1.19595	2.92356	1.54773	up
mws1296	C43H32O20	Theaflavin 3,3'-Digallate	Tannins	30462-35-2	11644	17635	58765	69514	205000	67554	1.16167	3.88519	1.95799	up
Zmmp003451	C42H47O22+	Cyanidin-3-p-coumaroylrutinoside-5-glucoside	Flavonoids	-	5679	9599.8	7675.2	21714	21196	25108	1.4419	2.96323	1.56717	up
Lmpp003705	C52H42O22	Procyanidin C1 3'-O-gallate	Tannins	-	36954	89322	66806	91871	151620	206990	1.16294	2.33311	1.22225	up
HJAP144	C52H42O22	Galloylprocyanidin C2	Tannins	-	5251.2	29375	13936	41902	36517	41746	1.1225	2.47446	1.30711	up

## Sheet: N vs QN
Table S2 The differential metabolites of Changqing tea in different seasons.
Index	Formula	Compounds	Class I	CAS	N1	N2	N3	QN1	QN2	QN3	VIP	Fold_Change	Log2FC	Type
mws0147	C5H10O3	3-Hydroxy-3-methyl butyric acid	Organic acids	625-08-1	802470	400270	405570	227050	321390	153380	1.26958	0.436371	-1.19637	down
pma0134	C4H8O4	D-(-)-Threose	Others	95-43-2	9	4321.3	9	9214.1	128120	2269.8	1.17362	32.172	5.00773	up
mws0263	C5H7NO3	L-PyroglutamicAcid	Amino acids and derivatives	98-79-3	25590	14040	16840	7142.9	10972	6827.6	1.38306	0.441695	-1.17888	down
mws0219	C4H7NO4	L-Aspartic Acid	Amino acids and derivatives	56-84-8	7865800	7374400	4927600	2659000	2877400	2669900	1.50125	0.406901	-1.29725	down
pme0057	C4H9NO2S	L-Homocysteine	Amino acids and derivatives	6027-13-0	42032	23510	47022	15031	20079	16117	1.34817	0.455092	-1.13577	down
pme1173	C5H4N4O	Allopurinol	Nucleotides and derivatives	315-30-0	108430	178780	262690	24353	20996	99991	1.26238	0.264303	-1.91974	down
mws1078	C7H7NO2	Anthranilic Acid	Phenolic acids	118-92-3	216210	196500	161120	61717	103230	73452	1.48112	0.415452	-1.26725	down
mws0336	C6H6N2O2	Urocanic acid	Organic acids	104-98-3	39030	33976	15648	64344	74692	46047	1.20612	2.0877	1.06191	up
pme3207	C6H6O4	Trans,trans-Muconic acid	Organic acids	3588-17-8	1117900	216390	925990	119740	173050	65805	1.30235	0.158651	-2.65607	down
mws0567	C5H11N3O2	4-Guanidinobutyric acid	Organic acids	463-00-3	4788800	3451900	3482000	1083000	1306600	1622400	1.52046	0.342242	-1.54691	down
Wmzn000227	C6H10O4	2,2-Dimethylsuccinic acid	Phenolic acids	-	129770	123100	145820	17573	7749.9	27961	1.47779	0.133647	-2.9035	down
pme0193	C5H10N2O3	L-Glutamine	Amino acids and derivatives	56-85-9	4370700	3138000	3844600	1511000	1110300	1535000	1.51399	0.366087	-1.44974	down
pme0026	C6H14N2O2	L-Lysine	Amino acids and derivatives	56-87-1	4326300	3237600	4059600	1550000	1218100	1684600	1.51819	0.383077	-1.38429	down
mws0921	C9H10O2	p-Coumaryl alcohol	Phenolic acids	3690-5-9	10887	13127	25398	88614	15620	40738	1.02279	2.93394	1.55284	up
mws0458	C8H8O3	Vanillin	Phenolic acids	121-33-5	85449	74990	55736	150160	157620	126630	1.44763	2.00953	1.00686	up
mws0254	C6H9N3O2	L-Histidine	Amino acids and derivatives	71-00-1	1571600	1789300	1588100	297630	234860	293680	1.56283	0.166937	-2.58263	down
Lmbp000123	C6H13NO2S	L-Homomethionine	Amino acids and derivatives	25148-30-5	726200	582750	219040	355930	200670	120980	1.0049	0.443445	-1.17317	down
pme1419	C6H13NO2S	Methionine methyl ester	Amino acids and derivatives	10332-17-9	65139	47548	55868	23107	28672	27511	1.51929	0.47041	-1.08801	down
mws0159	C9H8O3	Phenylpyruvic acid	Organic acids	156-06-9	31915	19699	24608	27288	64520	64272	1.10631	2.0477	1.03401	up
pmb0142	C9H8O3	Caffeic aldehyde	Phenolic acids	141632-15-7	137330	146470	127470	325880	195250	365830	1.39405	2.15664	1.10878	up
Lmrn003000	C9H10O3	2-Hydroxy-3-phenylpropanoic acid	Organic acids	7326-19-4	5803.5	6428.2	6408.8	24881	28415	15778	1.51576	3.70559	1.8897	up
mws0467	C9H10O3	3-(4-Hydroxyphenyl)-propionic acid	Phenolic acids	501-97-3	19931	34044	26396	59404	80663	33087	1.21574	2.15443	1.10731	up
NK10253223	C8H9NO3	2-Amino-3-methoxybenzoic acid	Phenolic acids	3177-80-8	12532	11737	11676	44740	50845	33126	1.53923	3.58078	1.84027	up
Xmbp001692	C7H6O5	2,4,6-Trihydroxybenzoic acid	Organic acids	-	6397000	7910600	5893300	1625200	1934600	4605200	1.31748	0.40419	-1.30689	down
pme1651	C10H9NO2	Indole 3-acetic acid (IAA)	Alkaloids	87-51-4	151370	134110	150360	75484	47809	71532	1.47201	0.44701	-1.16162	down
Hmfn000531	C6H8O6	L-Ascorbic acid	Others	50-81-7	6389300	11271000	5085800	11610	369810	697120	1.32609	0.0474165	-4.39847	down
mws4175	C6H8O6	D-Glucurono-6,3-lactone	Others	32449-92-6	610620	1035400	513980	20687	73156	100030	1.46374	0.089756	-3.47785	down
mws0214	C6H14O6	D-Sorbitol*	Others	50-70-4	67833	45202	53983	134980	131730	97677	1.45322	2.18172	1.12547	up
pme3388	C7H16N4O2	H-HomoArg-OH	Amino acids and derivatives	156-86-5	1059100	620090	745430	60794	36832	75573	1.54452	0.0714335	-3.80726	down
mws0193	C7H15N3O3	L-Homocitrulline	Amino acids and derivatives	1190-49-4	104820	78519	90762	47500	31984	57087	1.3902	0.498251	-1.00506	down
pme0278	C7H14N2O4	2,6-Diaminooimelic acid	Amino acids and derivatives	583-93-7	5600500	5218300	6016900	1508300	1368300	1159500	1.55919	0.239735	-2.06049	down
pmb2497	C9H10O5	4-Hydroxy-3-methoxymandelate	Phenolic acids	1955-10-7	285860	229820	192620	95129	127780	92270	1.48488	0.44498	-1.16819	down
pme1261	C9H19NO4	Pantothenol	Others	16485-10-2	135090	83259	7167.9	1558	6685.8	9	1.13957	0.036595	-4.77221	down
pme3443	C11H12O4	Sinapinaldehyde	Phenolic acids	4206-58-0	9850.9	7151.1	7040.9	21260	32101	16003	1.42439	2.88501	1.52858	up
Lmrj001698	C9H18N2O4	L-Seryl-L-Isoleucine	Amino acids and derivatives	91086-51-0	61120	65052	63285	28961	31864	28411	1.56449	0.471009	-1.08617	down
pma6455	C5H11O8P	Ribulose-5-phosphate	Others	4300-28-1	188330	166330	193230	36392	96261	116350	1.24206	0.454476	-1.13772	down
mws1383	C12H10N4O2	Lumichrome	Alkaloids	1086-80-2	100530	88406	71290	28440	32170	29423	1.55034	0.34598	-1.53124	down
mws0976	C9H12N2O6	β-Pseudouridine	Nucleotides and derivatives	1445-07-4	9	9	9	12774	17543	14741	1.5718	1668.81	10.7046	up
pme2563	C8H14N2O5S	γ-Glu-Cys	Amino acids and derivatives	636-58-8	34096	16745	28039	2518.9	13542	4107.9	1.31609	0.25569	-1.96753	down
mws0120	C8H20NO6P	Choline alfoscerate	Lipids	28319-77-9	26845000	19350000	21193000	5403300	10342000	4197100	1.44813	0.295934	-1.75665	down
pme3313	C6H13O9P	D-Fructose 6-phosphate	Others	643-13-0	1351000	743320	1155200	367450	545110	608860	1.35132	0.468198	-1.09481	down
mws1060	C10H12N4O5	9-(Arabinofuranosyl)hypoxanthine	Nucleotides and derivatives	7013-16-3	378190	370880	695150	72256	69308	184610	1.4085	0.225848	-2.14658	down
mws1038	C11H22N2O4S	(R)-Pantetheine	Others	496-65-1	175170	147630	146260	291370	324390	426280	1.48669	2.22155	1.15157	up
mws0668	C10H12N4O6	Xanthosine	Nucleotides and derivatives	146-80-5	3021500	2335500	3896400	1391800	604980	1141100	1.38242	0.339106	-1.56019	down
pmb3081	C6H11PO11	Glucarate O-Phosphoric acid	Others	-	2092700	1761300	1001600	614610	1068000	594110	1.26372	0.468885	-1.09269	down
pme3163	C7H15O10P	D-Sedoheptuiose 7-phosphate	Others	2646-35-7	2485600	2169400	1347200	616340	1067900	878110	1.38206	0.426902	-1.22802	down
Lmqp000329	C8H14N3O7P	5-Aminoimidazole ribonucleotide	Nucleotides and derivatives	25635-88-5	16643000	15651000	12657000	3765200	5103600	3726000	1.5479	0.28019	-1.83552	down
Lmhn001386	C12H12O9	Vnilloyltartaric acid	Phenolic acids	-	66176	81562	91848	15107	32450	46473	1.31296	0.392469	-1.34935	down
pmp001127	C16H12O6	Chrysoeriol	Flavonoids	491-71-4	43933	27960	20287	10842	10196	8004.2	1.45489	0.31506	-1.6663	down
Zmhp003514	C16H12O6	6,7,8-Tetrahydroxy-5-methoxyflavone	Flavonoids	-	43781	29362	21932	9522.9	10368	8369.8	1.49504	0.297246	-1.75027	down
Zmhn001926	C13H16O8	Salicylic acid O-glycoside*	Phenolic acids	-	778180	1092700	699420	1734700	2255000	1880900	1.47166	2.28401	1.19157	up
pme1373	C9H14N3O7P	2'-Deoxycytidine-5'-monophosphate	Nucleotides and derivatives	1032-65-1	29504	29754	30066	4294.9	8109.5	10950	1.47411	0.261457	-1.93535	down
pme1086	C10H17N3O6S	Glutathione reduced form	Amino acids and derivatives	70-18-8	2718100	2835300	2723000	43007	608100	655310	1.27246	0.157848	-2.66339	down
pmb2857	C11H19NO9	L-Glutamic acid O-glycoside	Amino acids and derivatives	-	95818	105090	91243	37312	51336	47907	1.52444	0.467412	-1.09723	down
Lmbn005287	C18H32O4	7S,8S-DiHODE; (9Z,12Z)-(7S,8S)-Dihydroxyoctadeca-9,12-dienoic acid	Lipids	143288-65-7	25552	29392	18301	53149	46182	47855	1.45259	2.0095	1.00684	up
mws1174	C17H14O6	3-O-Acetylpinobanksin	Flavonoids	52117-69-8	754430	384070	282930	15654	19604	3292.7	1.49646	0.0271211	-5.20444	down
Lmdp003808	C16H12O7	Azaleatin (5-O-Methylquercetin)	Flavonoids	529-51-1	100850	113190	46272	47557	13369	34207	1.17015	0.365458	-1.45222	down
pmb2871	C13H16O9	2,5-Dihydroxy benzoic acid O-hexside	Phenolic acids	-	1551300	2521800	1309400	3080100	5508900	2674100	1.21321	2.09254	1.06526	up
pmn001367	C13H16O9	Protocatechuic acid-4-glucoside	Phenolic acids	-	1564300	2166500	1186200	3079900	5132600	2354300	1.23473	2.14903	1.10369	up
mws0582	C11H19N3O6S	S-(Methyl)glutathione	Amino acids and derivatives	2922-56-7	303830	272060	328420	71070	83721	90245	1.56103	0.270965	-1.88382	down
Zmhn002301	C15H18O8	p-Coumaric acid-4-O-glucoside*	Phenolic acids	117405-48-8	787420	4286800	1636300	4448000	4563500	4431100	1.10304	2.00321	1.00232	up
pmn001694	C18H34O5	9,10,13-Trihyroxy-11-octadecadienoic acid	Lipids	-	116370	75056	61332	41225	42847	35814	1.39582	0.474311	-1.07609	down
Lmbn004240	C18H34O5	9,10-Dihydroxy-12,13-epoxyoctadecanoic acid	Lipids	-	9	9	9	17658	13096	28064	1.57066	2178.44	11.0891	up
pmb0789	C14H21NO8	Pyridoxine-5'-O-glucoside	Others	-	43735	45455	42486	55243	170950	95561	1.19261	2.44353	1.28897	up
mws0906	C16H22O8	Coniferin	Phenolic acids	531-29-3	1202200	705000	1475900	1354500	4288500	2712300	1.1219	2.46972	1.30435	up
Zmlp007578	C17H12O8	3,3',4-Trimethoxy ellagic acid	Phenolic acids	-	362650	445480	405490	106560	102930	262150	1.34976	0.388622	-1.36356	down
pmp000786	C18H16O7	Eupatorin*	Flavonoids	855-96-9	155250	195030	174530	46216	44457	111670	1.355	0.385555	-1.37499	down
Lmtn000940	C14H18O10	1-O-(3,4-Dihydroxy-5-methoxy-benzoyl)-glucoside	Phenolic acids	-	527240	1095800	967040	1885300	3248500	1865400	1.37	2.70231	1.43419	up
mws2108	C16H18O9	Cryptochlorogenic acid	Phenolic acids	905-99-7	3662900	4756200	14398000	44188000	26693000	47536000	1.4199	5.18984	2.37569	up
pmb0752	C17H20O9	3-O-Feruloylquinic acid	Phenolic acids	1899-29-2	86291	79534	87754	378790	201930	438740	1.48675	4.02029	2.0073	up
pma3724	C17H20O9	1-O-Feruloyl quinic acid*	Phenolic acids	-	624140	601570	746630	2363900	751720	1721500	1.20497	2.45248	1.29424	up
pme1286	C14H20N6O5S	S-(5'-Adenosy)-L-homocysteine	Amino acids and derivatives	979-92-0	1226100	1468100	1400200	530060	626970	714510	1.52274	0.457097	-1.12943	down
Lmmn003875	C21H24O7	(+)-Medioresinol	Lignans and Coumarins	40957-99-1	20519	23315	15941	4136.6	13832	7521.9	1.27025	0.426441	-1.22958	down
Lmzn001582	C18H28O9	5'-Glucosyloxyjasmanic acid	Phenolic acids	-	231130	263580	287430	1681700	2052700	1677200	1.56703	6.91897	2.79056	up
Lmcn004772	C20H16O9	Theaflagallin	Tannins	102208-15-1	11231	12032	39354	47086	90304	31847	1.1556	2.70273	1.43442	up
Hmcn002743	C22H26O8	Lirioresinol A	Lignans and Coumarins	21453-71-4	47722	31805	60226	75005	109240	134140	1.33503	2.2782	1.18789	up
pmn001663	C22H26O8	Syringaresinol	Lignans and Coumarins	21453-69-0	9992.1	6175.3	11551	11535	18480	26315	1.1631	2.03222	1.02306	up
pme2117	C10H15N5O10P2	Adenosine 5'-Diphosphate	Nucleotides and derivatives	58-64-0	151330	192530	129080	84356	56869	60055	1.45508	0.425593	-1.23245	down
pme3392	C21H21O10+	Pelargonidin-3-O-glucoside	Flavonoids	47684-27-5	960220	2434800	1383700	4841200	2057900	6250800	1.20414	2.75176	1.46036	up
Lmhp009034	C21H42NO7P	LysoPE 16:1	Lipids	-	105310	130450	110510	52362	64171	49968	1.5171	0.480842	-1.05637	down
pmp000120	C22H22O11	Diosmetin-6-C-glucoside	Flavonoids	-	11754	9	9	19692	121860	28315	1.19064	14.4297	3.85097	up
HJAP011	C22H22O11	Chrysoeriol-8-C-glucoside (Scoparin)	Flavonoids	301-16-6	6399	11167	9467.2	13696	82569	22081	1.13896	4.3778	2.13021	up
pme1398	C21H21O12+	Delphinidin-3-O-glucoside (Mirtillin)	Flavonoids	50986-17-9	1644200	5836700	3051700	6748400	6068300	9096000	1.18406	2.08046	1.05691	up
Hmmp002121	C23H16O11	Isorhamnetin-3-O-gallate	Flavonoids	-	212350	465600	357710	776560	577420	794750	1.33808	2.07474	1.05293	up
Hmyn007168	C22H45O9P	LysoPG(16:0)	Lipids	-	150380	188180	195130	63121	82841	98558	1.46615	0.458169	-1.12605	down
pmp001270	C24H48NO7P	LysoPC 16:1	Lipids	-	415710	452090	453960	215820	262970	174590	1.48912	0.494326	-1.01647	down
Zmln000668	C19H26O15	Monogalloyl-diglucose	Phenolic acids	-	59113	42679	28961	42337	9	9	1.09054	0.323931	-1.62624	down
mws1589	C18H32O16	Panose*	Others	33401-87-5	50981	36472	91340	143120	84399	151620	1.22847	2.12055	1.08444	up
pme0500	C18H32O16	D-(+)-Melezitose*	Others	597-12-6	38298	21239	35628	94406	54517	56227	1.31059	2.15573	1.10818	up
pmp000013	C24H26O12	Eupatilin-3-O-glucoside	Flavonoids	-	33027	27639	36138	9	5128.8	5397.9	1.08994	0.108835	-3.19978	down
Lmhn003246	C24H22O13	Sinapoylcaffeoyltartaric acid	Phenolic acids	-	29537	19209	19228	40972	114980	66578	1.33165	3.27375	1.71094	up
pmp000531	C26H30O11	Phellamurin	Flavonoids	52589-11-4	5868.5	20264	13310	340400	543180	402060	1.54232	32.5953	5.02659	up
Lmmn002274	C26H34O11	Isolariciresinol-9'-O-glucoside	Lignans and Coumarins	63358-12-3	11219	23700	31755	43616	81261	122470	1.32195	3.7098	1.89134	up
pmp000589	C24H22O15	Quercetin-7-O-(6'-O-malonyl)-glucoside*	Flavonoids	-	4974200	2217600	3296300	866040	1869600	1503600	1.29944	0.404195	-1.30688	down
pmn001371	C27H34O12	Eucommin A	Lignans and Coumarins	99633-12-2	9	9	9	9	9109	59262	1.08111	2532.59	11.3064	up
Lmtp004126	C24H22O16	"Myricetin-3-O-(6""-malony)glucoside"	Flavonoids	-	355020	363940	390530	137330	150850	184890	1.53896	0.426385	-1.22977	down
Lmfp005436	C27H22O15	Quercetin-3-O-(2''-Galloyl-Alpha-L-Arabinoside)	Flavonoids	-	3853.1	5085.1	3497.9	170940	167190	153040	1.57031	39.4955	5.30362	up
Lmyp004516	C30H26O14	Quercetin-3-O-(6''-trans-p-Coumaroyl)-glucoside	Flavonoids	-	11830	127230	112360	174170	313130	163310	1.02828	2.58774	1.37169	up
Lmdp004267	C30H26O14	Quercetin-3-O-(6''-p-Coumaroyl)glucoside	Flavonoids	-	432130	683870	1197800	1833800	2230200	1010100	1.17463	2.19297	1.13289	up
Lmcp004436	C30H27O14+	Cyanidin-3-O-(6''-O-caffeoyl)glucoside*	Flavonoids	-	671160	1520300	951960	528350	434450	487890	1.28308	0.461501	-1.1156	down
Lmcp005542	C30H27O15+	Delphinidin-3-O-(6-O-(E)-caffeoyl)-glucoside	Flavonoids	-	14195	9094.2	42128	47683	66882	60126	1.24336	2.67041	1.41706	up
Lmgn002253	C31H36O18	Syringoylcaffeoylquinic acid-D-glucose	Phenolic acids	-	16643	17061	25744	45180	52800	53088	1.50414	2.54118	1.3455	up
pmb0680	C36H36O17	C-Hexosyl-apigenin O-p-coumaroylhexoside	Flavonoids	-	9	34376	270990	1275200	534590	1206300	1.05082	9.87668	3.30403	up
Hmqp002870	C32H38O20	Luteolin-7-O-Sophoroside-5-O-arabinoside	Flavonoids	-	63592	204260	1675600	6386500	3160300	6200900	1.32236	8.10295	3.01845	up
pme2651	C21H28N7O17P3	NADP (Nicotinamide adenine dinucleotide phosphate)	Nucleotides and derivatives	53-59-8	517090	370350	338460	222590	143200	221440	1.39626	0.479019	-1.06184	down
HJAP127	C33H40O20	Quercetin-3-O-(2''-O-Rhamnosyl)rutinoside	Flavonoids	55696-57-6	628980	885920	18875000	35919000	25050000	29774000	1.23053	4.45039	2.15393	up
Zmmp003591	C33H41O20+	Delphinidin-3-p-coumaroylrutinoside	Flavonoids	-	652400	1150300	18100000	33600000	30092000	31380000	1.25198	4.77684	2.25606	up
Zmmp003779	C37H39O18+	Petunidin-3-p-coumaroylrutinoside	Flavonoids	-	1486	7946.5	48452	124670	182000	94824	1.2823	6.93612	2.79413	up
pmp001314	C33H40O21	6-Hydroxykaempferol-3-O-rutin-6-O-glucoside	Flavonoids	-	9	9	9	40725	29902	47182	1.57267	4363.3	12.0912	up
mws1296	C43H32O20	Theaflavin 3,3'-Digallate	Tannins	30462-35-2	11644	17635	58765	59477	48400	102710	1.13262	2.39184	1.25812	up
Zmmp003451	C42H47O22+	Cyanidin-3-p-coumaroylrutinoside-5-glucoside	Flavonoids	-	5679	9599.8	7675.2	9	10118	9	1.08818	0.441579	-1.17926	down
HJAP144	C52H42O22	Galloylprocyanidin C2	Tannins	-	5251.2	29375	13936	34370	33676	48239	1.16598	2.39456	1.25976	up

## Sheet: XN vs QN
Table S2. The differential metabolites of Changqing tea in different seasons.
Index	Formula	Compounds	Class I	CAS	XN1	XN2	XN3	QN1	QN2	QN3	VIP	Fold_Change	Log2FC	Type
pme3193	C4H7NO3	N-Acetylglycine	Amino acids and derivatives	543-24-8	93682	67559	132710	63085	49885	32513	1.42275	0.494923	-1.01473	down
Lmbn002644	C8H8O	4-Methylbenzaldehyde	Others	104-87-0	5579.4	6862.7	9	42094	15834	18260	1.13477	6.11898	2.61329	up
mws0251	C5H6N2O2	Thymine	Nucleotides and derivatives	65-71-4	29698	20454	6123.1	30918	41786	45940	1.24605	2.10829	1.07607	up
Hmbn002174	C8H8O2	4-Hydroxyacetophenone	Phenolic acids	99-93-4	2336	2924	1166.2	8169	9367	5245.2	1.64745	3.54505	1.82581	up
pme2268	C7H7NO2	Trigonelline	Alkaloids	535-83-1	26812	50495	21120	145250	63886	606440	1.41469	8.2861	3.05069	up
pme3207	C6H6O4	Trans,trans-Muconic acid	Organic acids	3588-17-8	135220	653240	657410	119740	173050	65805	1.32718	0.248013	-2.01151	down
Wmzn000227	C6H10O4	2,2-Dimethylsuccinic acid	Phenolic acids	-	26656	45421	40721	17573	7749.9	27961	1.34536	0.472383	-1.08197	down
pme0256	C5H4N4O2	Xanthine	Nucleotides and derivatives	69-89-6	43718	254610	29778	32658	24140	29835	1.03534	0.26404	-1.92117	down
NK10253223	C8H9NO3	2-Amino-3-methoxybenzoic acid	Phenolic acids	3177-80-8	18032	20899	23753	44740	50845	33126	1.70918	2.05333	1.03797	up
pmb3101	C7H12O5	2-Isopropylmalate	Organic acids	-	8771300	4866600	5920400	15518000	12580000	14776000	1.68331	2.19211	1.13232	up
pmb1754	C5H15NO4P+	O-Phosphocholine	Alkaloids	107-73-3	2075100	1930800	953000	809510	645040	396810	1.52351	0.373341	-1.42143	down
pme1261	C9H19NO4	Pantothenol	Others	16485-10-2	3661.7	8282.6	20332	1558	6685.8	9	1.03896	0.255692	-1.96752	down
pme2563	C8H14N2O5S	γ-Glu-Cys	Amino acids and derivatives	636-58-8	7287.3	23233	19758	2518.9	13542	4107.9	1.20704	0.401143	-1.31781	down
mws0120	C8H20NO6P	Choline alfoscerate	Lipids	28319-77-9	11569000	13444000	17713000	5403300	10342000	4197100	1.48397	0.466751	-1.09928	down
Lmtn004049	C15H20O4	Abscisic acid	Organic acids	21293-29-8	272530	326310	250630	874550	438090	753070	1.62968	2.43176	1.282	up
mws0668	C10H12N4O6	Xanthosine	Nucleotides and derivatives	146-80-5	2438700	4321600	2191500	1391800	604980	1141100	1.57315	0.350531	-1.51239	down
mws1068	C15H10O6	Kaempferol	Flavonoids	520-18-3	56362	33111	17060	78122	60091	98462	1.40147	2.22161	1.15161	up
pmn001511	C13H18O7	3-Hydroxy-5-Methylphenol-1-Oxy-Glucose	Phenolic acids	-	18979	17045	23202	45611	78643	47073	1.72578	2.89277	1.53245	up
pmp001204	C17H14O5	Apigenin-7,4'-dimethyl ether	Flavonoids	5128-44-9	6268.9	7596.4	5849	8822.6	23118	7503.3	1.14509	2.00078	1.00056	up
Lmhn001386	C12H12O9	Vnilloyltartaric acid	Phenolic acids	-	15714	14236	15227	15107	32450	46473	1.24448	2.08137	1.05753	up
pme2246	C14H6O8	Ellagic acid	Tannins	476-66-4	229910	282790	152190	799930	265670	816060	1.38414	2.83003	1.50082	up
Hmdn001963	C14H10O8	Methyl Brevifolincarboxylate	Others	154702-76-8	23946	23338	17202	64481	35842	131490	1.50866	3.59478	1.8459	up
pmn001420	C15H18O9	1-O-[(E)-Caffeoyl]-D-glucose	Phenolic acids	-	5282900	3733600	7444800	1145000	3650500	2669200	1.3563	0.45347	-1.14092	down
mws0906	C16H22O8	Coniferin	Phenolic acids	531-29-3	5526600	3608300	7924900	1354500	4288500	2712300	1.27126	0.489765	-1.02984	down
mws2108	C16H18O9	Cryptochlorogenic acid	Phenolic acids	905-99-7	12212000	5027900	9443500	44188000	26693000	47536000	1.70348	4.43785	2.14986	up
pme1816	C16H18O9	Neochlorogenic acid(5-O-Caffeoylquinic acid)	Phenolic acids	906-33-2	11276000	9432300	10090000	37500000	10420000	28710000	1.30296	2.48812	1.31506	up
mws0178	C16H18O9	Chlorogenic acid*	Phenolic acids	327-97-9	114820	82063	93294	428170	105070	308130	1.34321	2.89951	1.53581	up
pmb0752	C17H20O9	3-O-Feruloylquinic acid	Phenolic acids	1899-29-2	198510	132010	131990	378790	201930	438740	1.48857	2.20419	1.14025	up
pmn001695	C16H20O10	Trihydroxycinnamoylquinic acid	Phenolic acids	-	37177	52647	33727	141690	99800	60740	1.55412	2.4462	1.29054	up
Smlp002532	C20H19O10+	Cyanidin-3-O-arabinoside	Flavonoids	27214-72-8	123700	107220	195330	59614	54641	71826	1.64919	0.436554	-1.19577	down
pmn001416	C24H20O9	Catechin-(7,8-bc)-4α-(3,4-dihydroxyphenyl)-dihydro-2-(3H)-one	Flavonoids	-	63874	30415	40081	124280	42247	108870	1.17813	2.04954	1.0353	up
Hmdn001667	C20H16O13	Ellagicacid-4-O-glucoside	Tannins	-	9	29706	9	29360	161520	127740	1.38333	10.7193	3.42214	up
pmp001309	C21H20O12	6-Hydroxykaempferol-7-O-glucoside*	Flavonoids	-	772480	1209400	745680	1623400	2005000	1833200	1.65753	2.00238	1.00171	up
Hmmp002121	C23H16O11	Isorhamnetin-3-O-gallate	Flavonoids	-	494080	292910	281450	776560	577420	794750	1.59644	2.01109	1.00798	up
Zmln000668	C19H26O15	Monogalloyl-diglucose	Phenolic acids	-	37435	41242	50163	42337	9	9	1.28048	0.328741	-1.60498	down
pmn001378	C26H32O11	Terpineol mono-glucoside	Lignans and Coumarins	-	341210	345400	221810	1252900	416820	462440	1.30197	2.34711	1.23088	up
HJAP010	C25H26O14	Luteolin-6,8-di-C-arabinoside	Flavonoids	-	61204	60036	51274	22009	43130	10078	1.38706	0.436005	-1.19758	down
pmb0492	C34H37N3O6	N',N'',N'''-p-Coumaroyl-cinnamoyl-caffeoyl spermidine	Alkaloids	-	220360	239980	155060	577450	388690	502310	1.70478	2.38617	1.2547	up
pmb2653	C24H42O20	D(+)-Melezitose O-rhamnoside	Others	-	130120	109810	78783	64572	20983	64463	1.34549	0.470699	-1.08712	down
Lmgn002253	C31H36O18	Syringoylcaffeoylquinic acid-D-glucose	Phenolic acids	-	29038	28208	15180	45180	52800	53088	1.59344	2.08583	1.06062	up
pmb0680	C36H36O17	C-Hexosyl-apigenin O-p-coumaroylhexoside	Flavonoids	-	9	112520	184060	1275200	534590	1206300	1.1359	10.1693	3.34614	up
Hmqp002870	C32H38O20	Luteolin-7-O-Sophoroside-5-O-arabinoside	Flavonoids	-	70962	568430	989150	6386500	3160300	6200900	1.56434	9.66982	3.27349	up
HJAP127	C33H40O20	Quercetin-3-O-(2''-O-Rhamnosyl)rutinoside	Flavonoids	55696-57-6	634050	7462000	15707000	35919000	25050000	29774000	1.30819	3.81224	1.93064	up
Zmmp003591	C33H41O20+	Delphinidin-3-p-coumaroylrutinoside	Flavonoids	-	741420	6821000	17757000	33600000	30092000	31380000	1.32951	3.7549	1.90878	up
Zmmp003779	C37H39O18+	Petunidin-3-p-coumaroylrutinoside	Flavonoids	-	6446	28004	77319	124670	182000	94824	1.38454	3.59218	1.84486	up
pmp001314	C33H40O21	6-Hydroxykaempferol-3-O-rutin-6-O-glucoside	Flavonoids	-	9	9	13132	40725	29902	47182	1.43584	8.95886	3.16332	up
Lmjp002508	C41H45O22+	Cyanidin-3-O-[6''-O-(E-p-coumaroyl)-2''-O-(xylosyl)-glucoside]-5-O-glucoside	Flavonoids	763896-30-6	13378	43258	36941	109090	71669	50509	1.3895	2.47142	1.30534	up
Zmmp003451	C42H47O22+	Cyanidin-3-p-coumaroylrutinoside-5-glucoside	Flavonoids	-	21714	21196	25108	9	10118	9	1.39845	0.149019	-2.74643	down
Lmpp003705	C52H42O22	Procyanidin C1 3'-O-gallate	Tannins	-	91871	151620	206990	84192	42718	71168	1.45346	0.439703	-1.1854	down
