# Supplementary material for: Molecular Link in Flavonoid and Amino Acid Biosynthesis Contributes to the Flavor of Changqing Tea in Different Seasons
Source: Foods. 2022 Jul 31;11(15):2289. doi: 10.3390/foods11152289 (PMC9368528; doi:10.3390/foods11152289)
Supplement: Supplementary file 1 [file foods-11-02289-s001.zip › Table S3.xlsx]

## Sheet: Spring vs summer
				Table S3 The common differential metabolites of Changqing tea in both tea gardens between different seasons.
Index	Index	Formula	Compounds	Class I	CAS	N1	N2	N3	XN1	XN2	XN3	VIP	Fold_Change	Log2FC	Type	L1	L2	L3	XL1	XL2	XL3	VIP	Fold_Change	Log2FC	Type
mws0219	mws0219	C4H7NO4	L-Aspartic Acid	Amino acids and derivatives	56-84-8	7865800	7374400	4927600	2198400	3906300	2916900	1.31403	0.447327	-1.1606	down	12948000	12843000	9985100	5290300	3594900	4494900	1.57774	0.373995	-1.41891	down
Zmzn000113	Zmzn000113	C5H9NO4	L-threo-3-Methylaspartate	Amino acids and derivatives	6061-13-8	2422200	2236900	2370900	1029700	1017600	1055600	1.50059	0.44138	-1.17991	down	3094800	4445200	3645200	1610000	1590000	1671500	1.58588	0.435531	-1.19915	down
mws0254	mws0254	C6H9N3O2	L-Histidine	Amino acids and derivatives	71-00-1	1571600	1789300	1588100	347870	434020	363230	1.49332	0.231384	-2.11164	down	2990700	4233600	3084600	1165800	716590	808090	1.57932	0.260986	-1.93795	down
pme2758	pme2758	C5H9NO5	4-Hydroxy-L-glutamic acid	Amino acids and derivatives	3913-68-6	44510	34523	45626	19849	17042	23424	1.42089	0.48384	-1.0474	down	76893	92992	75749	52452	34266	27543	1.45107	0.465168	-1.10418	down
pme3388	pme3388	C7H16N4O2	H-HomoArg-OH	Amino acids and derivatives	156-86-5	1059100	620090	745430	72644	39225	84746	1.47014	0.0810911	-3.62431	down	1091900	1640500	1267200	724890	595620	413890	1.46179	0.433643	-1.20542	down
mws0582	mws0582	C11H19N3O6S	S-(Methyl)glutathione	Amino acids and derivatives	2922-56-7	303830	272060	328420	95829	120150	106440	1.48128	0.356536	-1.48788	down	535390	559710	549880	202210	216300	211710	1.63487	0.383117	-1.38414	down
Wmzn000227	Wmzn000227	C6H10O4	2,2-Dimethylsuccinic acid	Phenolic acids	-	129770	123100	145820	26656	45421	40721	1.45028	0.282922	-1.82153	down	205130	302310	183130	105760	81251	81938	1.52763	0.389459	-1.36046	down
mws0467	mws0467	C9H10O3	3-(4-Hydroxyphenyl)-propionic acid	Phenolic acids	501-97-3	19931	34044	26396	75670	47336	58862	1.33892	2.26286	1.17814	up	30626	38256	56412	117830	111110	58480	1.35792	2.29396	1.19784	up
Lmtn000940	Lmtn000940	C14H18O10	1-O-(3,4-Dihydroxy-5-methoxy-benzoyl)-glucoside	Phenolic acids	-	527240	1095800	967040	2875800	2583200	5542100	1.36308	4.2474	2.08658	up	409090	609160	498650	1303400	1838000	1837800	1.57876	3.28248	1.71479	up
mad2394	mad2394	C24H22O12	Sinapoyl-p-coumaroyltartaric acid	Phenolic acids	-	49449	52642	38589	22094	25296	15999	1.38716	0.45059	-1.15011	down	38149	121540	95642	32577	28082	54399	1.11136	0.450623	-1.15001	down
mws1174	mws1174	C17H14O6	3-O-Acetylpinobanksin	Flavonoids	52117-69-8	754430	384070	282930	18314	14373	5210.2	1.45293	0.0266613	-5.22911	down	115990	101730	92910	1572.9	2932.1	2317.5	1.62795	0.0219634	-5.50875	down
pmp000531	pmp000531	C26H30O11	Phellamurin	Flavonoids	52589-11-4	5868.5	20264	13310	711420	1165800	526230	1.47354	60.9355	5.92921	up	17098	16648	14956	28141	111020	85727	1.39648	4.61763	2.20715	up
pme3392	pme3392	C21H21O10+	Pelargonidin-3-O-glucoside	Flavonoids	47684-27-5	960220	2434800	1383700	4564800	7861000	3888300	1.32172	3.41391	1.77142	up	2187800	3825300	3754300	9616600	6740900	3779300	1.20335	2.06163	1.04379	up
pmp001204	pmp001204	C17H14O5	Apigenin-7,4'-dimethyl ether	Flavonoids	5128-44-9	22896	20177	15945	6268.9	7596.4	5849	1.45903	0.334039	-1.58191	down	14807	11823	13171	7029.2	6232.9	5344.1	1.57475	0.467481	-1.09702	down
Lmfp005436	Lmfp005436	C27H22O15	Quercetin-3-O-(2''-Galloyl-Alpha-L-Arabinoside)	Flavonoids	-	3853.1	5085.1	3497.9	207100	150440	151490	1.49766	40.9316	5.35514	up	1965.2	2798.6	3003	5386.6	20318	12806	1.43534	4.95836	2.30986	up
mws4175	mws4175	C6H8O6	D-Glucurono-6,3-lactone	Others	32449-92-6	610620	1035400	513980	35348	39131	382460	1.20533	0.211546	-2.24096	down	996090	771170	920600	344460	25249	580820	1.09121	0.353638	-1.49966	down
pma0134	pma0134	C4H8O4	D-(-)-Threose	Others	95-43-2	9	4321.3	9	8995.9	6987	45496	1.16709	14.1679	3.82456	up	9	9	9	5899.6	9	7283.1	1.12949	488.581	8.93246	up
mws1589	mws1589	C18H32O16	Panose*	Others	33401-87-5	50981	36472	91340	295570	121740	158260	1.26039	3.2192	1.6867	up	45687	36851	46143	107280	184690	133830	1.57469	3.30896	1.72638	up
pme0500	pme0500	C18H32O16	D-(+)-Melezitose*	Others	597-12-6	38298	21239	35628	84558	75628	74664	1.39318	2.46782	1.30324	up	36148	22033	41515	66736	62620	70858	1.43449	2.00825	1.00594	up
Lmcn004772	Lmcn004772	C20H16O9	Theaflagallin	Tannins	102208-15-1	11231	12032	39354	50817	73785	57778	1.24433	2.91263	1.54232	up	10280	6490.1	7337.5	29191	43542	8509.2	1.19776	3.36998	1.75274	up
mws1296	mws1296	C43H32O20	Theaflavin 3,3'-Digallate	Tannins	30462-35-2	11644	17635	58765	69514	205000	67554	1.16167	3.88519	1.95799	up	11656	12009	15201	78988	105690	11650	1.14005	5.05141	2.33669	up
mws0147	mws0147	C5H10O3	3-Hydroxy-3-methyl butyric acid	Organic acids	625-08-1	802470	400270	405570	257650	304090	207070	1.20643	0.478024	-1.06485	down	1109400	639090	1164300	466680	524350	401490	1.40853	0.478071	-1.0647	down
mws0567	mws0567	C5H11N3O2	4-Guanidinobutyric acid	Organic acids	463-00-3	4788800	3451900	3482000	1005900	1299200	928980	1.46232	0.275882	-1.85788	down	6631600	18620000	12417000	2664000	2783000	2032800	1.5077	0.198569	-2.33229	down

## Sheet: Spring vs autumn
Table S3 The common differential metabolites of Changqing tea in both tea gardens between different seasons.
Index		Formula	Compounds	Class I	CAS	N1	N2	N3	QN1	QN2	QN3	VIP	Fold_Change	Log2FC	Type	L1	L2	L3	QL1	QL2	QL3	VIP	Fold_Change	Log2FC	Type
pmn001371	pmn001371	C27H34O12	Eucommin A	Lignans and Coumarins	99633-12-2	9	9	9	9	9109	59262	1.08111	2532.59	11.3064	up	9	9	9	6135.8	7785.5	9	1.08968	515.937	9.01105	up
pme1286	pme1286	C14H20N6O5S	S-(5'-Adenosy)-L-homocysteine	Amino acids and derivatives	979-92-0	1226100	1468100	1400200	530060	626970	714510	1.52274	0.457097	-1.12943	down	1536800	1754200	1708400	660640	926550	830430	1.47679	0.483582	-1.04817	down
pma0134	pma0134	C4H8O4	D-(-)-Threose	Others	95-43-2	9	4321.3	9	9214.1	128120	2269.8	1.17362	32.172	5.00773	up	9	9	9	7917.5	46741	43402	1.5241	3631.87	11.8265	up
mws2108	mws2108	C16H18O9	Cryptochlorogenic acid	Phenolic acids	905-99-7	3662900	4756200	14398000	44188000	26693000	47536000	1.4199	5.18984	2.37569	up	8112600	5880800	5575800	10963000	15564000	16623000	1.40616	2.205	1.14078	up
mws0254	mws0254	C6H9N3O2	L-Histidine	Amino acids and derivatives	71-00-1	1571600	1789300	1588100	297630	234860	293680	1.56283	0.166937	-2.58263	down	2990700	4233600	3084600	725890	585750	684120	1.52061	0.193596	-2.36888	down
pme1086	pme1086	C10H17N3O6S	Glutathione reduced form	Amino acids and derivatives	70-18-8	2718100	2835300	2723000	43007	608100	655310	1.27246	0.157848	-2.66339	down	4167700	3468100	4356300	1339500	1423400	1214700	1.52333	0.331685	-1.59211	down
mws1060	mws1060	C10H12N4O5	9-(Arabinofuranosyl)hypoxanthine	Nucleotides and derivatives	7013-16-3	378190	370880	695150	72256	69308	184610	1.4085	0.225848	-2.14658	down	352960	370160	294710	53430	73688	137960	1.42825	0.260434	-1.94101	down
pme2563	pme2563	C8H14N2O5S	γ-Glu-Cys	Amino acids and derivatives	636-58-8	34096	16745	28039	2518.9	13542	4107.9	1.31609	0.25569	-1.96753	down	28440	14845	30817	10057	15918	9615.7	1.2101	0.480293	-1.05801	down
mws0147	mws0147	C5H10O3	3-Hydroxy-3-methyl butyric acid	Organic acids	625-08-1	802470	400270	405570	227050	321390	153380	1.26958	0.436371	-1.19637	down	1109400	639090	1164300	127300	246930	182810	1.46479	0.191239	-2.38655	down
pme0500	pme0500	C18H32O16	D-(+)-Melezitose*	Others	597-12-6	38298	21239	35628	94406	54517	56227	1.31059	2.15573	1.10818	up	36148	22033	41515	73651	68482	74352	1.38625	2.17145	1.11866	up
pme0278	pme0278	C7H14N2O4	2,6-Diaminooimelic acid	Amino acids and derivatives	583-93-7	5600500	5218300	6016900	1508300	1368300	1159500	1.55919	0.239735	-2.06049	down	6634000	7295400	6306700	3031800	2081700	2648200	1.49637	0.383557	-1.38249	down
pmp000531	pmp000531	C26H30O11	Phellamurin	Flavonoids	52589-11-4	5868.5	20264	13310	340400	543180	402060	1.54232	32.5953	5.02659	up	17098	16648	14956	34049	40134	60492	1.45066	2.76529	1.46743	up
mws1174	mws1174	C17H14O6	3-O-Acetylpinobanksin	Flavonoids	52117-69-8	754430	384070	282930	15654	19604	3292.7	1.49646	0.0271211	-5.20444	down	115990	101730	92910	1737.3	9	1491.2	1.32895	0.0104224	-6.58417	down
Hmfn000531	Hmfn000531	C6H8O6	L-Ascorbic acid	Others	50-81-7	6389300	11271000	5085800	11610	369810	697120	1.32609	0.0474165	-4.39847	down	9409800	10262000	8328800	6178200	2464900	1754100	1.27873	0.371321	-1.42926	down
mws0567	mws0567	C5H11N3O2	4-Guanidinobutyric acid	Organic acids	463-00-3	4788800	3451900	3482000	1083000	1306600	1622400	1.52046	0.342242	-1.54691	down	6631600	18620000	12417000	8843400	3379000	5533000	1.03	0.471358	-1.0851	down
pme3443	pme3443	C11H12O4	Sinapinaldehyde	Phenolic acids	4206-58-0	9850.9	7151.1	7040.9	21260	32101	16003	1.42439	2.88501	1.52858	up	5018.1	3896.4	6534	17858	17490	15224	1.48965	3.27359	1.71087	up
pme3207	pme3207	C6H6O4	Trans,trans-Muconic acid	Organic acids	3588-17-8	1117900	216390	925990	119740	173050	65805	1.30235	0.158651	-2.65607	down	2134300	1670300	845540	268820	171690	500710	1.37283	0.202407	-2.30467	down
mws1589	mws1589	C18H32O16	Panose*	Others	33401-87-5	50981	36472	91340	143120	84399	151620	1.22847	2.12055	1.08444	up	45687	36851	46143	64789	137160	106190	1.34465	2.3946	1.25978	up
mws4175	mws4175	C6H8O6	D-Glucurono-6,3-lactone	Others	32449-92-6	610620	1035400	513980	20687	73156	100030	1.46374	0.089756	-3.47785	down	996090	771170	920600	603900	285490	148900	1.23618	0.386289	-1.37225	down
pme1173	pme1173	C5H4N4O	Allopurinol	Nucleotides and derivatives	315-30-0	108430	178780	262690	24353	20996	99991	1.26238	0.264303	-1.91974	down	173910	166850	144970	21503	33714	81809	1.34559	0.282103	-1.8257	down
mws1296	mws1296	C43H32O20	Theaflavin 3,3'-Digallate	Tannins	30462-35-2	11644	17635	58765	59477	48400	102710	1.13262	2.39184	1.25812	up	11656	12009	15201	84657	92035	39991	1.46138	5.57513	2.47901	up
mws0582	mws0582	C11H19N3O6S	S-(Methyl)glutathione	Amino acids and derivatives	2922-56-7	303830	272060	328420	71070	83721	90245	1.56103	0.270965	-1.88382	down	535390	559710	549880	128090	168050	102900	1.51026	0.24258	-2.04346	down
pme3163	pme3163	C7H15O10P	D-Sedoheptuiose 7-phosphate	Others	2646-35-7	2485600	2169400	1347200	616340	1067900	878110	1.38206	0.426902	-1.22802	down	1302100	944780	1725000	618940	835820	409920	1.26032	0.46947	-1.09089	down
Lmbp000123	Lmbp000123	C6H13NO2S	L-Homomethionine	Amino acids and derivatives	25148-30-5	726200	582750	219040	355930	200670	120980	1.0049	0.443445	-1.17317	down	1149900	771850	914310	280280	383970	92839	1.31664	0.266951	-1.90535	down
pmb2497	pmb2497	C9H10O5	4-Hydroxy-3-methoxymandelate	Phenolic acids	1955-10-7	285860	229820	192620	95129	127780	92270	1.48488	0.44498	-1.16819	down	183760	179980	248210	75044	102260	45862	1.38384	0.36468	-1.4553	down
pme1261	pme1261	C9H19NO4	Pantothenol	Others	16485-10-2	135090	83259	7167.9	1558	6685.8	9	1.13957	0.036595	-4.77221	down	239730	123970	25310	2037.5	5623.1	6538.4	1.38204	0.0365003	-4.77595	down
pme3388	pme3388	C7H16N4O2	H-HomoArg-OH	Amino acids and derivatives	156-86-5	1059100	620090	745430	60794	36832	75573	1.54452	0.0714335	-3.80726	down	1091900	1640500	1267200	783420	359440	425990	1.35341	0.392252	-1.35015	down
mws0668	mws0668	C10H12N4O6	Xanthosine	Nucleotides and derivatives	146-80-5	3021500	2335500	3896400	1391800	604980	1141100	1.38242	0.339106	-1.56019	down	4239300	3793200	3379500	1112300	941610	1471400	1.49691	0.308913	-1.69473	down
mws0458	mws0458	C8H8O3	Vanillin	Phenolic acids	121-33-5	85449	74990	55736	150160	157620	126630	1.44763	2.00953	1.00686	up	41099	42310	60844	208360	112890	106020	1.39221	2.96195	1.56655	up
pme1373	pme1373	C9H14N3O7P	2'-Deoxycytidine-5'-monophosphate	Nucleotides and derivatives	1032-65-1	29504	29754	30066	4294.9	8109.5	10950	1.47411	0.261457	-1.93535	down	33729	32762	34592	17686	16696	8492.5	1.36616	0.424151	-1.23735	down
Lmcn004772	Lmcn004772	C20H16O9	Theaflagallin	Tannins	102208-15-1	11231	12032	39354	47086	90304	31847	1.1556	2.70273	1.43442	up	10280	6490.1	7337.5	55712	51429	19678	1.3996	5.26054	2.39521	up
Wmzn000227	Wmzn000227	C6H10O4	2,2-Dimethylsuccinic acid	Phenolic acids	-	129770	123100	145820	17573	7749.9	27961	1.47779	0.133647	-2.9035	down	205130	302310	183130	34131	39945	83440	1.42434	0.228096	-2.13229	down
pmb2871	pmb2871	C13H16O9	2,5-Dihydroxy benzoic acid O-hexside	Phenolic acids	-	1551300	2521800	1309400	3080100	5508900	2674100	1.21321	2.09254	1.06526	up	2223800	981400	1265800	3702400	3404600	4252100	1.36937	2.54062	1.34518	up
pmn001367	pmn001367	C13H16O9	Protocatechuic acid-4-glucoside	Phenolic acids	-	1564300	2166500	1186200	3079900	5132600	2354300	1.23473	2.14903	1.10369	up	2194300	868790	1064100	3422000	3314000	4213700	1.34287	2.65306	1.40766	up
Lmtn000940	Lmtn000940	C14H18O10	1-O-(3,4-Dihydroxy-5-methoxy-benzoyl)-glucoside	Phenolic acids	-	527240	1095800	967040	1885300	3248500	1865400	1.37	2.70231	1.43419	up	409090	609160	498650	1633300	1662300	1057300	1.45248	2.8696	1.52085	up
Lmhn003246	Lmhn003246	C24H22O13	Sinapoylcaffeoyltartaric acid	Phenolic acids	-	29537	19209	19228	40972	114980	66578	1.33165	3.27375	1.71094	up	24579	44781	21663	64093	73134	98827	1.36775	2.59334	1.37481	up
pmp000120	pmp000120	C22H22O11	Diosmetin-6-C-glucoside	Flavonoids	-	11754	9	9	19692	121860	28315	1.19064	14.4297	3.85097	up	9	9	14959	42009	11616	21722	1.12482	5.03085	2.3308	up
Lmfp005436	Lmfp005436	C27H22O15	Quercetin-3-O-(2''-Galloyl-Alpha-L-Arabinoside)	Flavonoids	-	3853.1	5085.1	3497.9	170940	167190	153040	1.57031	39.4955	5.30362	up	1965.2	2798.6	3003	6809.9	8484	7861.2	1.49127	2.98129	1.57594	up
Lmcp004436	Lmcp004436	C30H27O14+	Cyanidin-3-O-(6''-O-caffeoyl)glucoside*	Flavonoids	-	671160	1520300	951960	528350	434450	487890	1.28308	0.461501	-1.1156	down	1887100	1986700	1776000	484670	1379700	831900	1.24057	0.477233	-1.06723	down
Zmmp003591	Zmmp003591	C33H41O20+	Delphinidin-3-p-coumaroylrutinoside	Flavonoids	-	652400	1150300	18100000	33600000	30092000	31380000	1.25198	4.77684	2.25606	up	1469800	13368000	9417600	41239000	11223000	22754000	1.01196	3.101	1.63273	up
pmb0789	pmb0789	C14H21NO8	Pyridoxine-5'-O-glucoside	Others	-	43735	45455	42486	55243	170950	95561	1.19261	2.44353	1.28897	up	115970	122970	81117	244520	212730	207230	1.44132	2.07613	1.0539	up

## Sheet: Summer vs autumn
Table S3. The common differential metabolites of Changqing tea in both tea gardens between different seasons.
Index	Formula	Compounds	Class I	CAS	XL1	XL2	XL3	QL1	QL2	QL3	VIP	Fold_Change	Log2FC	Type	XN1	XN2	XN3	QN1	QN2	QN3	VIP	Fold_Change	Log2FC	Type
pmb1754	C5H15NO4P+	O-Phosphocholine	Alkaloids	107-73-3	1235400	1038200	696690	642750	319520	482900	1.32244	0.486542	-1.03936	down	2075100	1930800	953000	809510	645040	396810	1.52351	0.373341	-1.42143	down
mws0668	C10H12N4O6	Xanthosine	Nucleotides and derivatives	146-80-5	3172000	5584100	5592800	1112300	941610	1471400	1.55169	0.245685	-2.02512	down	2438700	4321600	2191500	1391800	604980	1141100	1.57315	0.350531	-1.51239	down
pmn001695	C16H20O10	Trihydroxycinnamoylquinic acid	Phenolic acids	-	62896	49841	39066	117840	129260	154640	1.56082	2.64646	1.40406	up	37177	52647	33727	141690	99800	60740	1.55412	2.4462	1.29054	up
pmb2653	C24H42O20	D(+)-Melezitose O-rhamnoside	Others	-	260050	262820	191630	69227	77349	125110	1.50214	0.380246	-1.39499	down	130120	109810	78783	64572	20983	64463	1.34549	0.470699	-1.08712	down
Zmmp003451	C42H47O22+	Cyanidin-3-p-coumaroylrutinoside-5-glucoside	Flavonoids	-	36956	17168	23687	13795	13426	10018	1.34527	0.478583	-1.06316	down	21714	21196	25108	9	10118	9	1.39845	0.149019	-2.74643	down
